# Supplementary material for: Adaptation of Lacticaseibacillus rhamnosus CM MSU 529 to Aerobic Growth: A Proteomic Approach
Source: Microorganisms. 2023 Jan 25;11(2):313. doi: 10.3390/microorganisms11020313 (PMC9963975; doi:10.3390/microorganisms11020313)
Supplement: Supplementary file 1 [file microorganisms-11-00313-s001.zip]

Archive with 2 entries (2 files):
- Tables S1-S4.xls
- Tables S5-S8.xls
