# Supplementary material for: Adaptation of Lacticaseibacillus rhamnosus CM MSU 529 to Aerobic Growth: A Proteomic Approach
Source: Microorganisms. 2023 Jan 25;11(2):313. doi: 10.3390/microorganisms11020313 (PMC9963975; doi:10.3390/microorganisms11020313)
Supplement: Supplementary file 1 [file microorganisms-11-00313-s001.zip › Tables S1-S4.xls]

## Sheet: Table S1 
Identified Proteins	Protein AC	Gene	EC	MW, kDa	Score/Coverage, %	log2 aerobic/static
CELLULAR PROCESSES AND SIGNALING
[D] Cell cycle control, cell division, chromosome partitioning
Cell division protein SepF	K8QLA2	LRHMDP2_1118 (sepF)		16.8	179.4/92.1	0.6
[O] Post-translational modification, protein turnover, and chaperones
Thioredoxin	K8Q3Z2	LRHMDP2_2372 (trxA, trxA_2 )	1.8.1.8	11.5	323.3/76.7	1.2
Thiol peroxidase Tpx-type	K8QQU7	LRHMDP2_391 (tpx)	1.11.1.24	18.5	323.3/67.3	1.6
10 kDa chaperonin	K8QSC4	LRHMDP2_689 (groES, groS)		10	323.3/100.0	0.9
[T] Signal transduction mechanisms
Universal stress protein	K8QLD2	LRHMDP2_1718		18.2	116.9/60.8	0.7
[V] Defense mechanisms
ThiJ/PfpI family protein	K8QE31	LRHMDP2_2144 (yfkM, pfpI)		18.4	323.3/67.3	0.7
Alkyl hydroperoxide reductase C	K8QI55	LRHMDP2_2046 (ahpC)	1.11.1.26	20.5	308.3/70.1	‒0.9
INFORMATION STORAGE AND PROCESSING
[J] Translation, ribosomal structure and biogenesis
Ribosome-binding factor A	K8QHI9	LRHMDP2_796 (rbfA)		16.7	234.9/60.3	0.7
Probable tRNA sulfurtransferase	K8QLD7	LRHMDP2_1148 (thiI)	2.8.1.4	45.2	77.4/37.5	0.6
Lactamase_B domain-containing protein	K8QEJ1	LRHMDP2_1441 (vicX)		46.3	210.7/15.0	0.9
[K] Transcription
Organic hydroperoxide resistance transcriptional regulator	K8QM79	LRHMDP2_1420 (ohrR)		16.1	142.7/37.1	0.8
Transcriptional regulator, MarR family	K8QLH4	LRHMDP2_405		17.4	323.3/78.9	‒0.6
METABOLISM
[C] Energy production and conversion
NADH dehydrogenase	K8Q7J1	LRHMDP2_2182		42.7	323.3/50.9	1
Dihydrolipoyl dehydrogenase (E3)	K8QFD2	LRHMDP2_1084 (pdhD,lpdA)	1.8.1.4	49.1	140.9/28.9	1.2
NADH:flavin oxidoreductase Old Yellow Enzyme family	K8Q900	LRHMDP2_1924 (namA, yqiG)		41.8	187.1/52.5	1.3
Putative NAD(FAD)-dependent dehydrogenase	K8QIY4	LRHMDP2_17 (nox_2)		49.1	323.3/39.1	1.7
L-lactate oxidase	K8Q6V5	LRHMDP2_1980 (lctO)		39.3	323.3/72.2	1.2
NADH peroxidase Npx	K8QQ66	LRHMDP2_166 (npx, npr)	1.11.1.1	49.3	323.3/56.1	2.5
Pyruvate oxidase [C/H/R]	K8QGX3	LRHMDP2_203 (ydaP, cidC)	4.1.1.1	62.7	323.3/52.7	2.2
Alcohol dehydrogenase	K8QNN2	LRHMDP2_1305 (xylB_1, xylB_3)		39.8	272.5/43.4	‒1.6
Formate acetyltransferase	K8QD01	LRHMDP2_2896 (pflB)	2.3.1.54	85.2	145.4/40.6	‒1.4
[E] Amino acid transport and metabolism
Carbamoyl-phosphate synthase small chain [E/F]	K8Q6G7	LRHMDP2_2442 (carA)	6.3.5.5	39.4	323.3/36.9	0.9
Carbamoyl-phosphate synthase large chain [E/F]	K8QCB0	LRHMDP2_2441 (carB)	6.3.5.5	116.2	323.3/54.3	1.5
Acetolactate synthase catabolic [E/H]	K8QB15	LRHMDP2_2651 (alsS)	4.1.3.18	60.5	308/55.0	2.9
Oligopeptide ABC transporter periplasmic oligopeptide-binding protein OppA	K8QLE7	LRHMDP2_1733 (oppA, oppA_2)		60.4	221.1/37.0	1
Neutral endopeptidase	K8Q9I4	LRHMDP2_2878 (pepO)		71.7	224.9/49.1	0.6
Glycine cleavage system H protein	K8QLC1	LRHMDP2_1703 (gcvH)		10.8	323.3/100.0	0.6
Cysteine synthase	K8QQD2	LRHMDP2_241 (cysK)	2.5.1.47	32.6	323.3/76.4	0.7
Transcriptional regulator, GntR family domain/Aspartate aminotransferase [E/K]	K8Q1F8	LRHMDP2_2770 (avtA)		44.2	323.3/60.0	‒0.9
Argininosuccinate synthase	K8QAT7	LRHMDP2_2687 (argG)	6.3.4.5	44.7	323.3/61.6	‒0.7
Cell division transporter ATP-binding protein FtsE	K8QCV1	LRHMDP2_1050 (glnQ)		27.3	323.3/83.1	‒0.7
[F] Nucleotide transport and metabolism
Orotate phosphoribosyltransferase	K8Q3P7	LRHMDP2_2438 (pyrE)	2.4.2.10	22.4	88.95/25.0	2.3
Dihydroorotase	K8Q3Q2	LRHMDP2_2443 (pyrC)	3.5.2.3	45.1	222.8/47.2	1.8
Aspartate carbamoyltransferase	K8QFX4	LRHMDP2_2444 (pyrB)	2.1.3.2	35.1	323.3/62.6	1.4
Bifunctional protein PyrR	K8QCB4	LRHMDP2_2446 (pyrR)	2.4.2.9	19.2	241.8/82.9	1.6
Deoxyribose-phosphate aldolase	K8QGF6	LRHMDP2_13 (deoC)	4.1.2.4	23	323.3/65.2	1.1
Adenosylcobalamin-dependent ribonucleoside-triphosphate reductase	K8Q4T0	LRHMDP2_2712 (rtpR, nrdJ)	1.17.4.2	82.5	323.3/52.8	‒2
Deoxyadenosine kinase/Deoxyguanosine kinase	K8QBP7	LRHMDP2_1731	2.7.1.76/113	27.2	279.2/69.8	‒1.1
[G] Carbohydrate transport and metabolism
Probable phosphoketolase	K8Q7D7	LRHMDP2_1766 (xfp, xpkA)	4.1.2.-	89.8	323.3/50.4	1.2
Glycogen biosynthesis protein GlgD, glucose-1-phosphate adenylyltransferase family	K8QJ10	LRHMDP2_490 (glgD)	2.7.7.27	43.1	246.5/40.6	0.9
Pyruvate oxidase [G/H/R]	K8Q595	LRHMDP2_2599 (spxB, pox)	1.2.3.3	64	282.4/47.9	1
ABC transporter substrate-binding protein	K8QJU7	LRHMDP2_357		34	323.3/68.0	‒1.1
Citrate lyase beta chain	K8Q549	LRHMDP2_2632 (citE)		31.4	272/73.6	‒2.9
[H] Coenzyme transport and metabolism
Lipoate-protein ligase	K8Q5G3	LRHMDP2_2877 (lplJ, lplA)	6.3.1.20	38.4	323.3/82.8	0.9
[I] Lipid transport and metabolism
3-hydroxyisobutyrate dehydrogenase related beta-hydroxyacid dehydrogenase	K8QD39	LRHMDP2_2289		30.1	113.4/26.1	1.3
[P] Inorganic ion transport and metabolism
Phosphate-binding protein	K8QH56	LRHMDP2_1112 (pstS)		32	213.8/57.1	‒0.8
[Q] Secondary metabolites biosynthesis, transport, and catabolism
Oxidoreductase of aldo/keto reductase family, subgroup 1	K8Q5E9	LRHMDP2_2527 (dkgA, yqhE)	1.1.1.274	31.6	323.3/60.8	0.7
Alpha-acetolactate decarboxylase	K8QD20	LRHMDP2_2886 (budA, alsD)	4.1.1.5	25.7	209.4/47.5	1.2
POORLY CHARACTERIZED
[R] General function prediction only
Pyridoxine 5'-phosphate oxidase V related favin-nucleotide-binding protein	K8Q7A0	LRHMDP2_2560	1.4.3.5	14.7	323.3/91.7	2.9
[S] Function unknown
UPF0297 protein	K8QCI9	LRHMDP2_2365 (alaRS)		10.1	323.3/98.8	1.1
UPF0291 protein	K8QHM8	LRHMDP2_821 (ynzC)		9.7	95.4/74.1	0.7
DUF124 domain-containing protein	K8QS65	LRHMDP2_624 (yfhL)		25.9	93.6/29.9	0.9
Multi-ubiq domain-containing protein	K8Q6T6	LRHMDP2_1960		20.1	323.3/51.4	1.7
YfIT domain-containing protein	K8QDE0	LRHMDP2_784		14.3	323.3/78.0	1.2
Fe-S_biosyn domain-containing protein (DUF1797(YkuJ) family protein)	K8Q441	LRHMDP2_2812 (ykuJ)		10.5	252.6/46.2	0.9
Putative pheromone lipoprotein (FMN-binding domain protein)	K8Q706	LRHMDP2_2035 (cad)		32.6	323.3/68.9	‒0.9
Additional lipoprotein component of putative cobalamin ECF transporter (DUF4430)	K8Q211	LRHMDP2_2713		14.3	84.7/44.6	‒1.8

## Sheet: Table S2
Fasta headers	Number of proteins	Peptides	Razor + unique peptides	Unique peptides	Peptides Aerobic	Peptides Static	Razor + unique peptides Aerobic	Razor + unique peptides Static	Unique peptides Aerobic	Unique peptides Static	Sequence coverage [%]	Unique + razor sequence coverage [%]	Unique sequence coverage [%]	Mol. weight [kDa]	Sequence length	Q-value	Score	Identification type Aerobic	Identification type Static	Sequence coverage Aerobic [%]	Sequence coverage Static [%]	Intensity Aerobic	Intensity Static	MS/MS count Aerobic	MS/MS count Static	Peptide sequences	Only identified by site	Reverse	Potential contaminant	id	Peptide IDs	Peptide is razor	Mod. peptide IDs	Evidence IDs	MS/MS IDs	Best MS/MS	Deamidation (NQ) site IDs	Oxidation (M) site IDs	Deamidation (NQ) site positions	Oxidation (M) site positions	Taxonomy IDs
tr|K8Q1F8|K8Q1F8_LACRH Transcriptional regulator, GntR family domain / Aspartate aminotransferase OS=Lactobacillus rhamnosus LRHMDP2 OX=1203258 GN=LRHMDP2_2770 PE=4 SV=1	1	22	22	22	15	17	15	17	15	17	60	60	60	44.172	400	0	323.31	By MS/MS	By MS/MS	46.2	49.8	3075400000	7865900000	59	110	ADNIMMTQGAQQGLDLVAR;ALGDALKTALQHHLVAEQA;ATGIPTRADNIMMTQGAQQGLDLVAR;DLRYDGKPLPTIK;FIYTVPDFQNPTGVVMSVAK;GGSDLESSNLTMHGIDAYMAENDLDAHITEIQNR;HSFNSGDTELLQYASTQGYLPLR;HSFNSGDTELLQYASTQGYLPLREK;ILSPSLR;KNAMVAAMNR;LANQYDVMILEDNPYR;LANQYDVMILEDNPYRDLR;LNFTGPTLEQID				90	218;760;1167;1757;2845;3321;4089;4090;4737;5527;5848;5849;6550;6551;7675;9496;9906;10117;10531;11241;11807;11979	True;True;True;True;True;True;True;True;True;True;True;True;True;True;True;True;True;True;True;True;True;True	261;918;1446;2155;3471;4046;4989;4990;4991;4992;5777;6717;7119;7120;7954;7955;7956;9476;11711;11712;12222;12464;12465;12982;13863;14549;14744	7707;7708;7709;7710;7711;7712;7713;7714;7715;7716;7717;21142;21143;21144;21145;21146;21147;21148;21149;21150;21151;34733;34734;34735;34736;50180;75621;75622;75623;75624;75625;75626;75627;75628;75629;75630;75631;75632;75633;75634;75635;75636;75637;88703;10	13468;13469;13470;13471;13472;13473;13474;13475;13476;13477;13478;13479;13480;32305;32306;32307;32308;32309;32310;32311;32312;32313;32314;32315;32316;32317;32318;32319;32320;32321;32322;32323;52050;52051;52052;52053;52054;52055;52056;73953;108475;108476;1	13479;32316;52051;73953;108492;127386;153512;153515;175265;199577;212758;212773;233453;233480;270381;327336;340675;346047;362587;389339;411092;415623	77;78;79;80		12;45;53;367		-1
tr|K8Q3Z2|K8Q3Z2_LACRH Thioredoxin OS=Lactobacillus rhamnosus LRHMDP2 OX=1203258 GN=LRHMDP2_2372 PE=3 SV=1	1	16	16	16	16	15	16	15	16	15	76.7	76.7	76.7	11.478	103	0	323.31	By MS/MS	By MS/MS	76.7	72.8	15784000000	6064600000	142	115	DQLEATLNK;DQLEATLNKYTA;FVKMDVDANPETPK;LVGYQTKDQLEATLNK;LVGYQTKDQLEATLNKYTA;MDVDANPETPK;MDVDANPETPKSFGIMAIPTLVIK;MDVDANPETPKSFGIMAIPTLVIKK;MQSPVIDK;MQSPVIDKLAESR;MQSPVIDKLAESRDDVK;MVQAVTDSNYK;SFGIMAIPTLVIK;SFGIMAIPTLVIKK;VQAVTDSNYK;VVEKLVGYQTK				134	1840;1841;3074;6931;6932;7160;7161;7162;7523;7524;7525;7621;9297;9298;11523;11736	True;True;True;True;True;True;True;True;True;True;True;True;True;True;True;True	2257;2258;2259;3744;8404;8405;8406;8704;8705;8706;8707;8708;9254;9255;9256;9257;9258;9397;9398;11476;11477;11478;11479;14217;14218;14459	51940;51941;51942;51943;51944;51945;51946;51947;51948;51949;51950;51951;51952;51953;51954;51955;51956;51957;51958;51959;51960;51961;51962;51963;51964;51965;51966;51967;51968;51969;51970;51971;51972;51973;51974;51975;51976;51977;51978;51979;51980;51981;519	76240;76241;76242;76243;76244;76245;76246;76247;76248;76249;76250;76251;76252;76253;76254;76255;76256;76257;76258;76259;76260;76261;76262;76263;76264;76265;76266;76267;76268;76269;76270;76271;76272;76273;76274;76275;76276;76277;76278;76279;76280;76281;762	76244;76272;116793;244537;244559;250791;250804;250829;264428;264449;264472;268210;318342;318617;400246;408829	133;134;1952	60;61;62;63	3;9;99	1;33;53;68	-1
tr|K8Q4T0|K8Q4T0_LACRH Adenosylcobalamin-dependent ribonucleoside-triphosphate reductase OS=Lactobacillus rhamnosus LRHMDP2 OX=1203258 GN=LRHMDP2_2712 PE=3 SV=1	1	38	38	38	19	31	19	31	19	31	52.8	52.8	52.8	82.514	748	0	323.31	By MS/MS	By MS/MS	26.9	42.6	3180600000	7354900000	32	125	EGWVLANAK;EIKPHWGELGWVTYKR;FQANDPLLPALK;GGGVGFSVTK;HLTAVDATDIGNLIGK;IGISMSGIQDWFLDDFGHR;IHGFGGTASGPMPLVEMLQDINNVLNAR;IRFQANDPLLPALK;LAGVSEGMHFHYAGYLIQR;LIYGLAGTPSGR;LPPVASAVDLTIVIDRR;LVLDITNIRPK;MQVMMKPITLAPEFIAEVK;MQVMMKPITLAPEFIAEVKK;NDRYVLPDTR;NGEPGIVN				157	2200;2252;2971;3305;4041;4475;4525;4929;5797;6308;6619;6949;7528;7529;7722;7768;7889;7950;8067;8203;8252;8303;8315;8316;9163;9164;9194;9729;10015;11113;11174;11651;11733;11782;11784;11905;11906;12356	True;True;True;True;True;True;True;True;True;True;True;True;True;True;True;True;True;True;True;True;True;True;True;True;True;True;True;True;True;True;True;True;True;True;True;True;True;True	2673;2741;3624;4027;4933;5464;5524;6006;7056;7676;8040;8424;9261;9262;9263;9540;9595;9750;9823;9979;10146;10200;10266;10280;10281;11295;11296;11348;12010;12011;12350;13703;13775;14364;14456;14519;14521;14662;14663;15184	60317;60318;60319;60320;60321;60322;60323;60324;61783;61784;79073;79074;79075;79076;79077;79078;79079;79080;79081;79082;79083;79084;79085;88410;88411;88412;88413;88414;106395;106396;106397;106398;106399;106400;106401;106402;106403;106404;106405;106406;106	87790;87791;87792;87793;87794;87795;89779;89780;113316;113317;113318;113319;113320;113321;113322;113323;113324;113325;113326;113327;113328;113329;113330;113331;113332;113333;113334;127050;152443;152444;152445;152446;152447;152448;152449;152450;152451;1524	87792;89780;113328;127050;152458;166511;168091;180484;211242;226829;236553;245003;264526;264546;271946;273247;276707;278014;282841;287090;288209;290033;290222;290232;313089;313093;315466;334612;343902;384007;385475;406024;408762;410389;410415;413263;41326	159;160	76;77;78	292;380	4;5;684	-1
tr|K8Q5E9|K8Q5E9_LACRH Oxidoreductase of aldo/keto reductase family, subgroup 1 OS=Lactobacillus rhamnosus LRHMDP2 OX=1203258 GN=LRHMDP2_2527 PE=4 SV=1	1	19	19	19	19	19	19	19	19	19	60.8	60.8	60.8	31.597	286	0	323.31	By MS/MS	By MS/MS	60.8	60.8	20674000000	11333000000	219	157	AIGVSNFR;AKHLDALLK;AMEEAYKDGKLR;DNWEEANAGSWK;DQIFLTTK;FRDNWEEANAGSWK;HIDTAAAYGNEESVGAGIK;HLDALLK;HSVEAALAAGYR;IFQVDALK;IFQVDALKK;IPIVGFGTWQTPDGEVAK;LGVDYVDLYLIHWPNPVK;LTDTYTLSNGVK;LTDTYTLSNGVKIPIVGFGTWQTPDGEVAK;LWNADHGYDATK;SVAQVVLR;WSLQHGFLPLPK;YNKSVAQVV				186	570;653;879;1815;1835;2985;3990;4018;4097;4427;4428;4847;6167;6820;6821;7012;9742;11928;12223	True;True;True;True;True;True;True;True;True;True;True;True;True;True;True;True;True;True;True	687;787;1069;2231;2252;3641;3642;4879;4880;4909;5001;5402;5403;5404;5911;7495;8274;8275;8276;8277;8278;8500;8501;12028;14689;15034;15035	15855;15856;15857;15858;15859;15860;15861;15862;15863;15864;15865;15866;15867;15868;15869;15870;15871;15872;15873;15874;17677;17678;17679;17680;17681;17682;17683;17684;17685;17686;17687;17688;17689;25993;25994;25995;25996;25997;25998;25999;26000;26001;260	24964;24965;24966;24967;24968;24969;24970;24971;24972;24973;24974;24975;24976;24977;24978;24979;24980;24981;24982;24983;24984;24985;24986;24987;24988;24989;24990;24991;24992;24993;24994;24995;24996;24997;24998;24999;27447;27448;27449;27450;27451;27452;274	24999;27453;39444;75823;76188;113959;150747;151594;153689;164775;164812;178477;222065;241416;241462;246462;335295;413839;421897	198;199;200;201;202;1976;1977		15;28;58;84;129;209;221		-1
tr|K8Q5G3|K8Q5G3_LACRH Lipoate--protein ligase OS=Lactobacillus rhamnosus LRHMDP2 OX=1203258 GN=LRHMDP2_2877 PE=4 SV=1	1	30	30	30	24	18	24	18	24	18	82.8	82.8	82.8	38.387	337	0	323.31	By MS/MS	By MS/MS	77.2	46.3	8645900000	3691400000	112	63	DKEYHVTPEDEVEIKK;DKPYTSEAVKK;ENLATEQYLMNAK;FDVKDGKIANVK;FSGSAMYTR;FSGSAMYTRNGK;FYGDFFGPQDVSDVAAALK;FYGDFFGPQDVSDVAAALKDKPYTSEAVK;HFDYGTIDAR;IYDDVYNNWDWVYGHSPEFTTK;KFSGSAMYTR;KFSGSAMYTRNGK;KHFDYGTIDAR;LFGVDDVAAIK;LFGVDDVAAIKDK;LFGVDDVAAIKDKEYHVTPEDEVEIK;MY				191	1659;1675;2443;2720;3005;3006;3102;3103;3946;5189;5337;5338;5375;6025;6026;6027;7643;8013;8014;8361;9315;9316;9381;10057;10302;11679;11680;12249;12345;12346	True;True;True;True;True;True;True;True;True;True;True;True;True;True;True;True;True;True;True;True;True;True;True;True;True;True;True;True;True;True	2046;2066;2984;3328;3663;3664;3783;3784;4830;6323;6324;6498;6499;6545;7329;7330;7331;9435;9436;9914;9915;9916;9917;10332;11497;11498;11499;11500;11578;11579;12398;12686;14398;14399;15064;15173;15174	48568;48569;49014;49015;67257;67258;67259;67260;67261;67262;67263;67264;67265;67266;67267;67268;67269;67270;67271;67272;67273;67274;73460;73461;73462;73463;73464;80011;80012;80013;80014;80015;80016;80017;80018;80019;80020;80021;80022;80023;80024;80025;822	72040;72041;72533;72534;97406;97407;97408;97409;97410;97411;97412;97413;97414;97415;97416;97417;97418;97419;97420;97421;97422;97423;105645;105646;105647;105648;105649;105650;105651;114572;114573;114574;114575;114576;114577;114578;114579;114580;114581;1145	72041;72534;97420;105647;114576;114587;117697;117728;149678;188648;193287;193290;195493;217579;217587;217591;269433;281922;281967;291005;318903;318909;321997;344607;352207;406840;406850;422345;424699;424720	218;219;220;221;222;223;1981	101;102;103	48;54;103;123;141;242;243	1;6;22	-1
tr|K8Q6G7|K8Q6G7_LACRH Carbamoyl-phosphate synthase small chain OS=Lactobacillus rhamnosus LRHMDP2 OX=1203258 GN=carA PE=3 SV=1	1	11	11	11	10	7	10	7	10	7	36.9	36.9	36.9	39.402	360	0	323.31	By MS/MS	By MS/MS	33.9	21.4	2851200000	1202200000	47	24	ALVLPKNQVQQVSTQQAYPAPGTGR;ASIVDAADEHAFDQLK;DDYESIDPTAK;DVPEALDMIR;HIPGISGVDTR;IDFTSQNHGYAVDPDSIDPDTLLVTHVEINDGTVEGLR;KHIPGISGVDTR;NQVQQVSTQQAYPAPGTGR;NVVVIDFGLK;SQMTLDEFLK;SQMTLDEFLKR				227	860;1123;1498;1973;4007;4281;5377;8020;8137;9643;9644	True;True;True;True;True;True;True;True;True;True;True	1038;1386;1867;2407;4897;5236;5237;6547;9923;9924;10071;11898;11899	24651;24652;24653;33485;33486;33487;33488;33489;33490;33491;33492;33493;33494;33495;33496;33497;33498;33499;33500;33501;33502;33503;33504;33505;33506;33507;33508;33509;33510;33511;33512;33513;33514;33515;33516;33517;33518;33519;45775;54874;54875;54876;548	37403;37404;50380;50381;50382;50383;50384;50385;50386;50387;50388;50389;50390;50391;50392;50393;50394;50395;50396;50397;50398;50399;50400;50401;50402;50403;50404;50405;50406;50407;50408;50409;50410;50411;50412;50413;50414;50415;50416;50417;50418;50419;504	37404;50414;68463;80382;151506;161023;195521;282047;285609;332226;332231	285;286;2009;2010;2011		150;151;153;285;286		-1
tr|K8Q6T6|K8Q6T6_LACRH Uncharacterized protein OS=Lactobacillus rhamnosus LRHMDP2 OX=1203258 GN=LRHMDP2_1960 PE=4 SV=1	1	12	12	12	11	7	11	7	11	7	51.4	51.4	51.4	20.141	185	0	323.31	By MS/MS	By MS/MS	51.4	50.8	33606000000	8602500000	224	64	AAFGSEDLQLDK;AAFGSEDLQLDKR;AEKYTAEIVPLNAEK;GTVMNYDAHVTLPIAVGK;LVDLKELQK;MAEKYTAEIVPLNAEK;MHVPNDSYPVADADGHYAYDK;MHVPNDSYPVADADGHYAYDKLVDLK;MHVPNDSYPVADADGHYAYDKLVDLKELQK;VVYIHGVPDSLELPDTVK;VVYIHGVPDSLELPDTVKGTVMNYDAHVTLPIAVGK;YTAEIVPLNAEK				241	47;48;279;3742;6907;7081;7244;7245;7246;11805;11806;12306	True;True;True;True;True;True;True;True;True;True;True;True	63;64;65;333;334;4556;4557;4558;8376;8594;8818;8819;8820;8821;8822;8823;14546;14547;14548;15127;15128	3362;3363;3364;3365;3366;3367;3368;3369;3370;3371;3372;3373;3374;3375;3376;3377;3378;3379;3380;3381;3382;3383;3384;3385;3386;3387;3388;3389;3390;3391;3392;3393;3394;3395;3396;3397;3398;3399;3400;3401;3402;3403;3404;3405;3406;3407;3408;3409;3410;3411;3412;	7154;7155;7156;7157;7158;7159;7160;7161;7162;7163;7164;7165;7166;7167;7168;7169;7170;7171;7172;7173;7174;7175;7176;7177;7178;7179;7180;7181;7182;7183;7184;7185;7186;7187;7188;7189;7190;7191;7192;7193;7194;7195;7196;7197;7198;7199;7200;7201;7202;7203;7204;	7154;7228;15382;142267;244061;248659;254518;254560;254632;410963;411073;423697	310;311;312;2020	128	13;104;141;168	167	-1
tr|K8Q6V5|K8Q6V5_LACRH Lactate 2-monooxygenase OS=Lactobacillus rhamnosus LRHMDP2 OX=1203258 GN=LRHMDP2_1980 PE=3 SV=1	1	28	28	28	26	19	26	19	26	19	72.2	72.2	72.2	39.335	371	0	323.31	By MS/MS	By MS/MS	66	54.4	12473000000	4524300000	167	75	AFNHAQIVPK;AIGAGAAAIYVSNHGGR;ALAAGADLVAFGR;ALSNIDSPDLSTNFLGIDLK;AVNKQVPIIFDSGIR;DWDFNKSLLDEAKK;GIGEIYASAAQK;GIQSPEDALR;GLAAVGGLMAQSTYSSTSIADTAAAGNGAPQLFQLYMSK;HAPLTHFNYAD;IAEYTDLPVIVK;IIPTGGFGYIVGGSEDEWTLAENTK;KIIPTGGFGYIVGGSEDEWTLAENTK;KLDILNLPSLEGEAK;KL				244	348;557;685;837;1299;2001;3360;3393;3463;3904;4164;4589;5401;5453;5454;5921;5922;8860;8861;9000;9513;9514;10182;10516;10517;10766;10767;12293	True;True;True;True;True;True;True;True;True;True;True;True;True;True;True;True;True;True;True;True;True;True;True;True;True;True;True;True	413;414;668;821;1011;1012;1623;2441;4097;4135;4214;4777;5076;5600;5601;6575;6631;6632;7208;7209;10942;10943;11104;11734;11735;12534;12965;12966;12967;13273;13274;15114	10839;10840;10841;10842;10843;10844;10845;10846;10847;10848;10849;10850;10851;10852;10853;10854;10855;10856;10857;10858;10859;10860;10861;10862;10863;10864;10865;10866;10867;10868;10869;10870;10871;10872;10873;10874;10875;10876;10877;10878;10879;10880;108	17695;17696;17697;17698;17699;17700;17701;17702;17703;17704;17705;17706;17707;17708;17709;17710;17711;17712;17713;17714;17715;17716;17717;17718;17719;17720;17721;17722;17723;17724;17725;17726;17727;17728;17729;17730;17731;17732;17733;17734;17735;17736;177	17751;23998;28272;36275;60040;81434;129493;130071;132730;148413;156403;170342;196227;197808;197850;215052;215056;303472;303507;306759;327853;327859;347489;362397;362443;369799;369831;423320	314;315;316;317;318;2022	129;130	5;53;58;78;287;289	89;90	-1
tr|K8Q706|K8Q706_LACRH Putative pheromone lipoprotein OS=Lactobacillus rhamnosus LRHMDP2 OX=1203258 GN=LRHMDP2_2035 PE=4 SV=1	1	33	33	33	29	31	29	31	29	31	68.9	68.9	68.9	32.63	302	0	323.31	By MS/MS	By MS/MS	67.5	58.3	51686000000	93395000000	400	639	DGKITESNYDNVNK;DGKITESNYDNVNKDGK;DGTYKLNETGYDHGYK;DGTYTLEEK;DGTYTLEEKNYFNGYR;EYIPELNK;EYIPELNKSFK;EYIPELNKSFKK;EYIPELNKSLVAK;IEVDNIVYK;ITESNYDNVNK;ITESNYDNVNKDGK;ITESNYDNVNKDGKSK;ITSTKYDYVDKNGK;LNETGYDHGYK;LNETGYDHGYKVEMAMTVK;MKDGTYTLEEK;MKDGTYTLEEKNYFNGY				255	1557;1558;1584;1585;1586;2637;2638;2639;2640;4383;5032;5033;5034;5076;6546;6547;7323;7324;8141;8148;8821;8822;9474;10525;10526;10969;10986;10987;11125;11126;11649;11650;11993	True;True;True;True;True;True;True;True;True;True;True;True;True;True;True;True;True;True;True;True;True;True;True;True;True;True;True;True;True;True;True;True;True	1928;1929;1930;1957;1958;1959;1960;3221;3222;3223;3224;3225;3226;3227;3228;5351;6127;6128;6129;6130;6131;6182;7948;7949;7950;7951;8939;8940;8941;8942;10075;10076;10077;10084;10085;10894;10895;10896;11681;12975;12976;12977;13518;13519;13536;13537;13722;137	46634;46635;46636;46637;46638;46639;46640;46641;46642;46643;46644;46645;46646;46647;46648;46649;46650;46651;46652;46653;46654;46655;46656;46657;46658;46659;46660;46661;46662;46663;46664;46665;46666;46667;46668;46669;46670;46671;46672;46673;46674;46675;466	69469;69470;69471;69472;69473;69474;69475;69476;69477;69478;69479;69480;69481;69482;69483;69484;69485;69486;69487;69488;69489;69490;69491;69492;69493;69494;69495;69496;69497;69498;69499;69500;69501;69502;69503;69504;69505;69506;69507;69508;69509;69510;695	69472;69552;70166;70178;70204;102396;102534;102598;102696;164016;182813;182822;183106;185082;233330;233386;257214;257319;285705;286161;302067;302139;325026;362547;362553;376233;376630;376644;384487;384526;405645;405971;416533	324;325;326;327;328;329;330;331;332;333;334;335;336;337;338;339;2029;2030;2031;2032;2033;2034;2035	139;140;141	51;65;97;127;155;158;159;162;165;175;176;191;194;213;216;218;233;250;281;287;288;290;292	77;79;180	-1
tr|K8Q7A0|K8Q7A0_LACRH Pyridoxine 5-phosphate oxidase V related favin-nucleotide-binding protein OS=Lactobacillus rhamnosus LRHMDP2 OX=1203258 GN=LRHMDP2_2560 PE=4 SV=1	1	15	15	15	14	11	14	11	14	11	91.7	91.7	91.7	14.707	133	0	323.31	By MS/MS	By MS/MS	91.7	90.2	25180000000	2281000000	289	52	AAVATVDYK;ATLTQDMK;ATLTQDMKDMIGAQLNYLATADENGNPQVGPK;DMIGAQLNYLATADENGNPQVGPK;ERHLPAAISAVVINVDR;FEGTVEFHNDDQIFEDAQAFAK;HLPAAISAVVINVDR;HLPAAISAVVINVDRIYK;IYKLDAGPSAGDLIEG;KAAVATVDYK;LDAGPSAGDLIEG;QAWHNLQYSK;QAWHNLQYSKK;VLDDHHLIYNEETGK;VLDDHHLIYNEETGKQAWHNL				262	142;1183;1184;1783;2491;2729;4035;4036;5201;5218;5905;8318;8319;11290;11291	True;True;True;True;True;True;True;True;True;True;True;True;True;True;True	176;1466;1467;1468;1469;1470;1471;2186;2187;3045;3338;3339;4926;4927;4928;6338;6358;7191;10283;10284;13920;13921;13922	5093;5094;5095;5096;5097;5098;5099;5100;5101;5102;5103;5104;5105;5106;5107;5108;5109;5110;5111;5112;5113;5114;5115;5116;5117;5118;5119;5120;5121;35318;35319;35320;35321;35322;35323;35324;35325;35326;35327;35328;35329;35330;35331;35332;35333;35334;35335;35	9207;9208;9209;9210;9211;9212;9213;9214;9215;9216;9217;9218;9219;9220;9221;9222;9223;9224;9225;9226;9227;9228;9229;9230;9231;9232;9233;9234;9235;9236;9237;9238;9239;9240;9241;9242;9243;52814;52815;52816;52817;52818;52819;52820;52821;52822;52823;52824;5282	9212;52815;52855;74863;98523;105910;152160;152339;188940;189345;214768;290309;290345;390972;391096	364;365;366;367;368;369;2045;2046	150;151	15;17;25;27;47;87;90;114	8;11	-1
tr|K8Q7D7|K8Q7D7_LACRH Probable phosphoketolase OS=Lactobacillus rhamnosus LRHMDP2 OX=1203258 GN=LRHMDP2_1766 PE=3 SV=1	1	35	35	34	32	23	32	23	31	22	50.4	50.4	49.1	89.817	795	0	323.31	By MS/MS	By MS/MS	49.3	41.1	12483000000	3308800000	184	82	AANYVSVGQLYLK;AANYVSVGQLYLKDNPLLERPLK;AHQIPIPVDAEDMEHADSLAGWLK;ANGEDIPEVQEWTWK;DNPLLERPLK;ETGDTTMPHWPVIIFR;EYLPADANSLLAISPK;FINVLDLLK;HGLFTSYEAFLR;IFGPDETMSNR;IIDSQLSEHQSEGFNEGYTLTGR;IRFINVLDLLK;ISNPTILSR;LFSSQNTVNVLITSK;LNPHNFR;LRSPEIDPR;LYSLFEVTNR;MAANP				264	118;119;504;920;1811;2531;2644;2829;3966;4411;4547;4928;4995;6045;6578;6711;7061;7070;7071;7125;8102;8333;8475;8679;8680;8891;9819;10701;11263;11361;11362;11429;11430;11727;12022	True;True;True;True;True;True;True;True;True;True;True;True;True;True;True;True;True;True;True;True;True;True;True;True;True;True;True;True;True;True;True;True;True;True;True	145;146;147;602;1134;2227;3095;3096;3232;3233;3453;4854;5382;5383;5550;6005;6087;7350;7991;8146;8560;8572;8573;8574;8660;8661;8662;10025;10301;10477;10715;10716;10978;12115;13191;13890;14001;14002;14003;14085;14086;14448;14791	4403;4404;4405;4406;4407;4408;4409;4410;4411;4412;4413;4414;4415;4416;4417;4418;4419;4420;4421;4422;14173;14174;14175;14176;14177;14178;14179;14180;14181;14182;14183;14184;14185;14186;14187;14188;14189;14190;14191;14192;14193;14194;14195;14196;14197;14198	8388;8389;8390;8391;8392;8393;8394;8395;8396;8397;8398;8399;8400;8401;8402;8403;8404;8405;8406;8407;8408;8409;8410;22212;22213;22214;22215;22216;22217;22218;22219;22220;22221;22222;22223;22224;22225;22226;22227;22228;22229;22230;22231;22232;22233;22234;22	8402;8410;22244;41467;75804;99796;102810;108102;150112;164508;168608;180482;182119;218002;234259;238263;247914;248286;248308;249983;283993;290607;294501;299024;299031;304076;337456;367724;389902;393152;393191;396924;396943;408591;417720	370;371;372;373;374;375;2048	152;153;154;155	29;302;371;568;736;770;779	281;364;429;765	-1
tr|K8Q7J1|K8Q7J1_LACRH NADH dehydrogenase OS=Lactobacillus rhamnosus LRHMDP2 OX=1203258 GN=LRHMDP2_2182 PE=4 SV=1	1	19	19	19	17	17	17	17	17	17	50.9	50.9	50.9	42.666	395	0	323.31	By MS/MS	By MS/MS	46.1	48.1	6934400000	2592900000	112	59	ADVVILGAGYAGIR;DVQFIQSK;GTVASLGSQDGIAQIGK;IEPNAVVYADGDQEK;IISMEMATR;ILPMFDEK;ILPMFDEKLANYAMDYLK;ITFNIQQVLPK;ITKIEPNAVVYADGDQEK;KYDTPPVK;LANYAMDYLK;NVAAALNGQPLTDFVYK;SEDFGLPGAAENALPLDNVTSAETIAK;SHGVTMMTGSK;SHKYTGFIAK;SLLEDANLSTMLK;TQLHEVAAGTVPATK;VITDKSLLE				274	247;1982;3739;4371;4595;4722;4723;5037;5048;5698;5852;8080;9249;9385;9388;9516;10535;11223;12316	True;True;True;True;True;True;True;True;True;True;True;True;True;True;True;True;True;True;True	296;2419;4553;5335;5608;5761;5762;6134;6147;6937;7124;7125;9999;10000;11418;11583;11586;11737;11738;12986;13841;15140	8210;8211;8212;8213;8214;8215;8216;8217;8218;8219;8220;8221;8222;8223;8224;8225;8226;8227;8228;8229;8230;8231;8232;8233;8234;8235;8236;8237;8238;8239;8240;8241;8242;8243;8244;8245;8246;8247;8248;8249;8250;8251;8252;8253;8254;8255;8256;8257;8258;8259;8260;	14129;14130;14131;14132;14133;14134;14135;14136;14137;14138;14139;14140;14141;14142;14143;14144;14145;14146;14147;14148;14149;14150;14151;14152;14153;14154;14155;14156;14157;14158;14159;14160;14161;14162;14163;14164;14165;14166;14167;14168;14169;14170;141	14166;80862;142034;163594;170517;175045;175067;183174;184191;207198;212867;283401;316865;322043;322091;327890;362627;387824;424206	381;382;2051	157;158	322;328;330	210;387	-1
tr|K8QAT7|K8QAT7_LACRH Argininosuccinate synthase OS=Lactobacillus rhamnosus LRHMDP2 OX=1203258 GN=argG PE=3 SV=1	1	22	22	22	18	19	18	19	18	19	61.6	61.6	61.6	44.671	406	0	323.31	By MS/MS	By MS/MS	60.8	60.8	5319800000	9352800000	103	180	ALKVGAIDSIVVDAQDEFADHYVAPVIK;ANALYEGDYPLVSALSR;ANALYEGDYPLVSALSRPLIIEHLVK;DVQHFKPTIENK;EEEIDYAKEHHVPVPIGK;EHHVPVPIGK;EVYEAPAAAVIMTAHHDLENLTLER;FEAAIHALDPEMK;GNDQVRFEAAIHALDPEMK;IAHAQNATAIAHGSTGK;IAHAQNATAIAHGSTGKGNDQVR;IEAPIRDFHWSR;KSPYSIDANLWGR;LWTLPTTVF				393	792;902;903;1983;2123;2206;2615;2722;3580;4177;4178;4329;5620;7018;7019;7046;8205;8598;8764;9623;9660;11059	True;True;True;True;True;True;True;True;True;True;True;True;True;True;True;True;True;True;True;True;True;True	954;1105;1106;2420;2585;2679;3189;3190;3330;4359;5093;5094;5095;5096;5286;6838;8507;8508;8509;8542;10148;10616;10821;10822;11877;11925;13631;13632	22100;26893;26894;26895;26896;26897;26898;26899;26900;26901;26902;26903;26904;55241;55242;55243;55244;55245;55246;55247;55248;55249;55250;55251;55252;55253;55254;55255;55256;55257;55258;55259;55260;55261;55262;55263;55264;55265;55266;55267;55268;55269;552	33586;40727;40728;40729;40730;40731;40732;40733;40734;40735;40736;40737;40738;40739;40740;40741;40742;40743;40744;40745;40746;40747;40748;40749;80886;80887;80888;80889;80890;80891;80892;80893;80894;80895;80896;80897;80898;80899;80900;80901;80902;80903;809	33586;40727;40739;80895;85511;87886;101900;105679;136459;157217;157259;161906;204882;246646;246730;247365;287100;297107;300754;331874;332781;379701	605;606;607;608;609;2142;2143;2144;2145;2146	235	64;108;109;122;250;353;357;394;396;404	280	-1
tr|K8QCB0|K8QCB0_LACRH Carbamoyl-phosphate synthase large chain OS=Lactobacillus rhamnosus LRHMDP2 OX=1203258 GN=carB PE=3 SV=1	1	51	51	51	47	28	47	28	47	28	54.3	54.3	54.3	116.22	1060	0	323.31	By MS/MS	By MS/MS	50.2	31	7701500000	1348900000	171	46	AEDRDLFDQVIK;AFEAAGITVATIEK;AFEAAGITVATIEKLDSGKETILEDIADR;AFEAAGMHLPQFGR;AFSMTPIRS;AMEIVHDADELASYIDR;APVFSFSK;ATGEVMAIGR;AVSVSHDHPVLIDHYLVGK;AYVIEVNPR;DADKVEATELAK;DADKVEATELAKR;DYTIDEVAELSK;EIEFEVMR;ELKLPQPEGGTATDKDGALAVADK;ELPDAILPTIGGQIGLNLAMK;EQHILPVY				448	259;317;318;319;360;880;1001;1166;1317;1395;1410;1411;2028;2235;2336;2356;2465;2578;2964;3794;4012;4244;4245;4496;4518;4691;4893;4927;5317;5416;5955;6054;6055;6186;6556;6712;6718;6769;7008;7454;7455;9220;9394;9495;9703;10745;10773;10774;11831;11832;12391	True;True;True;True;True;True;True;True;True;True;True;True;True;True;True;True;True;True;True;True;True;True;True;True;True;True;True;True;True;True;True;True;True;True;True;True;True;True;True;True;True;True;True;True;True;True;True;True;True;True;True	311;376;377;378;379;427;1070;1071;1239;1445;1647;1742;1760;1761;2471;2720;2842;2869;3013;3145;3617;4622;4902;5189;5190;5487;5517;5723;5965;6004;6476;6591;7253;7361;7362;7516;7517;7961;8147;8153;8212;8213;8495;9154;9155;11380;11592;11710;11974;11975;13248;	8508;8509;8510;8511;8512;8513;8514;8515;8516;8517;8518;8519;8520;8521;8522;8523;8524;8525;8526;10210;10211;10212;10213;10214;10215;10216;10217;10218;10219;10220;10221;10222;10223;10224;10225;10226;10227;10228;10229;10230;10231;10232;10233;10234;10235;1023	14528;14529;14530;14531;14532;14533;14534;14535;14536;14537;14538;14539;14540;14541;14542;14543;14544;16720;16721;16722;16723;16724;16725;16726;16727;16728;16729;16730;16731;16732;16733;16734;16735;16736;16737;16738;16739;16740;16741;16742;16743;16744;167	14540;16720;16726;16733;18102;39508;46636;52048;60466;62158;62728;62743;81834;89315;92942;94022;97799;100828;113254;144235;151546;160295;160307;166892;168040;173930;179858;180464;193013;196419;216114;218073;218085;222374;233570;238274;238340;239778;246383	654;655;656;657	249;250;251	104;150;151;367	717;911;930	-1
tr|K8QCI9|K8QCI9_LACRH UPF0297 protein LRHMDP2_2365 OS=Lactobacillus rhamnosus LRHMDP2 OX=1203258 GN=LRHMDP2_2365 PE=3 SV=1	1	12	12	12	12	10	12	10	12	10	98.8	98.8	98.8	10.121	86	0	323.31	By MS/MS	By MS/MS	98.8	88.4	9222900000	3524700000	105	57	ALEEKGYNPINQIVGYLISGDPAYIPR;DEIIEELVR;DNNPKNVHETLETVYK;GYNPINQIVGYLISGDPAYIPR;HERDEIIEELVR;KHERDEIIEELVR;NVHETLETVYK;NVHETLETVYKALEEK;NYLGKEQA;STLDQTVHFDFR;STLDQTVHFDFRDNNPK;YNDARNLIR				455	742;1501;1808;3876;3938;5374;8091;8092;8158;9716;9717;12214	True;True;True;True;True;True;True;True;True;True;True;True	889;1870;2224;4741;4742;4821;6544;10014;10015;10097;11991;11992;11993;15020;15021	20328;20329;20330;20331;20332;20333;20334;20335;20336;45786;45787;45788;45789;45790;45791;45792;45793;45794;45795;45796;45797;45798;45799;45800;45801;45802;45803;51498;51499;51500;51501;51502;51503;51504;51505;51506;103025;103026;103027;103028;103029;1030	31203;31204;31205;31206;31207;31208;31209;31210;31211;31212;31213;31214;68467;68468;68469;68470;68471;68472;68473;68474;68475;68476;68477;68478;68479;68480;68481;68482;68483;68484;68485;68486;68487;68488;68489;68490;68491;68492;68493;68494;68495;68496;684	31203;68471;75785;147304;149294;195302;283848;283917;286431;334251;334379;421670	666;667;668;2163;2164		6;37;40;41;62		-1
tr|K8QCV1|K8QCV1_LACRH Cell division transporter ATP-binding protein FtsE OS=Lactobacillus rhamnosus LRHMDP2 OX=1203258 GN=LRHMDP2_1050 PE=4 SV=1	1	17	17	17	13	16	13	16	13	16	83.1	83.1	83.1	27.337	248	0	323.31	By MS/MS	By MS/MS	68.1	83.1	3170100000	5549600000	48	77	ADAYPASLSGGQQQR;ALAMHPDVMLFDEPTSALDPEMVGEVLK;ELLEQVGLAEK;ELLEQVGLAEKADAYPASLSGGQQQR;FGDNVVLNDISETIDQGDVIVVIGASGGGK;GTPEQLFEHPQEER;GTPEQLFEHPQEERTQDFLSK;ILEKGTPEQLFEHPQEER;ILEKGTPEQLFEHPQEERTQDFLSK;KFGDNVVLNDISETIDQGDVIVVIGASGGGK;MGMVFQSFNLFPNMTVLENIK;MQHK				475	166;706;2340;2341;2769;3731;3732;4671;4672;5330;7226;7502;9528;9529;9736;10114;10524	True;True;True;True;True;True;True;True;True;True;True;True;True;True;True;True;True	203;846;847;2847;2848;3384;3385;3386;4544;4545;5696;5697;6490;8797;9223;11751;11752;12020;12021;12461;12974	6383;6384;6385;6386;6387;6388;6389;6390;6391;6392;6393;6394;6395;6396;6397;6398;6399;6400;18505;18506;18507;18508;18509;18510;18511;18512;18513;18514;18515;18516;18517;18518;18519;18520;18521;18522;18523;18524;18525;18526;18527;18528;18529;18530;18531;185	11528;11529;11530;11531;11532;11533;11534;11535;11536;11537;11538;11539;11540;11541;11542;11543;11544;11545;28525;28526;28527;28528;28529;28530;28531;28532;28533;28534;28535;28536;28537;28538;28539;28540;28541;28542;28543;28544;28545;28546;28547;28548;285	11544;28539;93053;93072;106819;141811;141827;173450;173453;193192;253285;263633;328110;328133;335185;345898;362525	714;2188	264;265;266;267	23;31	159;164;177;215	-1
tr|K8QDE0|K8QDE0_LACRH Uncharacterized protein OS=Lactobacillus rhamnosus LRHMDP2 OX=1203258 GN=LRHMDP2_784 PE=4 SV=1	1	18	18	18	18	15	18	15	18	15	78	78	78	14.267	123	0	323.31	By MS/MS	By MS/MS	78	78	78067000000	33967000000	365	185	DVPEMIDRDYTR;EEAMKTLANELGLTVPK;IANIIWDMDK;IANIIWDMDKIK;IEQVGYVTEK;IEQVGYVTEKDVPEMIDR;IEQVGYVTEKDVPEMIDRDYTR;ITVSDEAVDK;ITVSDEAVDKAAK;ITVSDEAVDKAAKK;KIEQVGYVTEK;KIEQVGYVTEKDVPEMIDR;KITVSDEAVDK;KITVSDEAVDKAAK;KVDEQVF;LHQDKDDDYFYEEPFDYENGR;TLANELGLTVPK;TREEA				518	1974;2119;4210;4211;4374;4375;4376;5085;5086;5087;5391;5392;5424;5425;5650;6194;10301;10555	True;True;True;True;True;True;True;True;True;True;True;True;True;True;True;True;True;True	2408;2409;2581;5137;5138;5139;5140;5141;5338;5339;5340;5341;6191;6192;6193;6563;6564;6565;6600;6601;6872;6873;7528;7529;12684;12685;13012;13013	54890;54891;54892;54893;54894;54895;54896;54897;54898;54899;54900;54901;54902;54903;54904;54905;54906;54907;54908;54909;54910;54911;54912;54913;54914;54915;54916;54917;54918;54919;54920;54921;54922;54923;54924;54925;54926;54927;54928;54929;54930;54931;549	80386;80387;80388;80389;80390;80391;80392;80393;80394;80395;80396;80397;80398;80399;80400;80401;80402;80403;80404;80405;80406;80407;80408;80409;80410;80411;80412;80413;80414;80415;80416;80417;80418;80419;80420;80421;80422;80423;80424;80425;85486;85487;158	80402;85487;158343;158786;163601;163604;163640;185271;185415;185435;196072;196107;196852;196947;205718;222529;351996;363206	786;787;788;2224	287;288;289	79;84;104;121	44;89;99	-1
tr|K8QE31|K8QE31_LACRH ThiJ/PfpI family protein OS=Lactobacillus rhamnosus LRHMDP2 OX=1203258 GN=LRHMDP2_2144 PE=3 SV=1	1	10	10	10	9	8	9	8	9	8	67.3	67.3	67.3	18.423	168	0	323.31	By MS/MS	By MS/MS	67.3	67.3	24203000000	14162000000	174	121	ADDRFVNFVK;ALKDQGHDVTLIETQAGK;DQGHDVTLIETQAGK;HGATATIDTTITDVKPEDFDGLLLPGGFSPDELR;HGATATIDTTITDVKPEDFDGLLLPGGFSPDELRADDR;NEPVVVDHNLVTSR;NEPVVVDHNLVTSRTPDDLPEFNQAMLAQLK;TMTAYTTVRPDLYYAGAIVK;TMTAYTTVRPDLYYAGAIVKNEPVVVDHNLVTSR;TPDDLPEFNQAMLAQLK				577	169;785;1830;3953;3954;7738;7739;10439;10440;10488	True;True;True;True;True;True;True;True;True;True	206;945;946;2247;4837;4838;9562;9563;9564;12860;12861;12862;12863;12929;12930;12931;12932	6409;6410;6411;6412;6413;6414;6415;6416;6417;6418;6419;6420;6421;6422;6423;6424;6425;6426;6427;6428;6429;6430;6431;6432;6433;6434;6435;6436;6437;6438;6439;6440;6441;6442;6443;6444;6445;6446;6447;6448;21717;21718;21719;21720;21721;21722;21723;21724;21725;2	11553;11554;11555;11556;11557;11558;11559;11560;11561;11562;11563;11564;11565;11566;11567;11568;11569;11570;11571;11572;11573;11574;11575;11576;11577;11578;11579;11580;11581;11582;11583;11584;11585;11586;11587;11588;11589;11590;11591;11592;11593;11594;115	11578;33273;76084;149889;149914;272717;272756;358872;358925;360905	896;897;898;2276;2277	324;325	37;138;146;160;161	119;163	-1
tr|K8QFX4|K8QFX4_LACRH Aspartate carbamoyltransferase OS=Lactobacillus rhamnosus LRHMDP2 OX=1203258 GN=pyrB PE=3 SV=1	1	17	17	17	17	15	17	15	17	15	62.6	62.6	62.6	35.072	313	0	323.31	By MS/MS	By MS/MS	62.6	62.6	5568500000	1598500000	108	53	AGQTVHFPEPIYAANLFFENSTR;FNQDNREAFSK;IFTQMQNGVFMR;KLGLTVIPFDPAHSSVSKGETLEDTIK;LGLTVIPFDPAHSSVSK;LGLTVIPFDPAHSSVSKGETLEDTIK;MAMLEAVINAR;QVDVLMLLR;SAMALINR;SAMALINRAEDFK;SDMQMLHK;THTSFEMAER;TIGAIGVNIAVMR;TLSNLTDTPFKDFVSAEQVDEK;TMKPNAIFMHPAPVNR;YGDFISVPELVK;Y				707	464;2953;4431;5472;6130;6131;7100;8831;9183;9184;9228;10161;10187;10397;10426;12047;12060	True;True;True;True;True;True;True;True;True;True;True;True;True;True;True;True;True	551;552;3604;5407;5408;6652;7448;7449;8623;8624;8625;10907;10908;11334;11335;11390;12510;12539;12803;12804;12839;14823;14836	12985;12986;12987;12988;12989;12990;12991;12992;12993;12994;12995;12996;12997;12998;12999;13000;13001;13002;13003;13004;13005;13006;78727;78728;78729;78730;78731;78732;78733;78734;78735;78736;78737;78738;78739;78740;78741;78742;78743;115396;115397;115398;	20464;20465;20466;20467;20468;20469;20470;20471;20472;20473;20474;20475;20476;20477;20478;20479;20480;20481;20482;20483;20484;20485;20486;20487;20488;20489;20490;20491;20492;20493;20494;20495;20496;20497;112929;112930;112931;112932;112933;112934;112935;11	20479;112938;164922;198314;221400;221402;249082;302421;315115;315149;316229;347014;347688;356613;357702;418354;418541	1117;1118;1119;1120;2396	447;448;449;450	5;56;291;292;306	220;290;296;298	-1
tr|K8QGF6|K8QGF6_LACRH Deoxyribose-phosphate aldolase OS=Lactobacillus rhamnosus LRHMDP2 OX=1203258 GN=deoC PE=3 SV=1	1	13	13	13	12	9	12	9	12	9	65.2	65.2	65.2	22.996	221	0	323.31	By MS/MS	By MS/MS	62.9	54.8	6380700000	2307700000	84	60	AAGGIHTYAEAK;ADIQAVADITHAK;ALIEAGADR;EVDMVLNIGELK;LAAAAGADFVK;LGASAGVQILK;LGASAGVQILKEAGEA;QTVGDQLGVK;TSTGFAAGGATVHDVK;VFEAGQAVDEGAK;VFEAGQAVDEGAKEVDMVLNIGELK;VFEAGQAVDEGAKEVDMVLNIGELKAGHDDHVR;YIDHTLLKPDATQAQIDVILDQAK				744	57;196;779;2564;5718;6065;6066;8815;10599;11021;11022;11023;12108	True;True;True;True;True;True;True;True;True;True;True;True;True	75;238;937;3130;6961;7376;7377;10886;13070;13583;13584;13585;13586;14890	3544;3545;3546;3547;3548;3549;3550;3551;3552;3553;3554;3555;3556;3557;3558;3559;3560;3561;3562;3563;3564;3565;3566;3567;3568;3569;3570;7388;7389;7390;7391;7392;7393;7394;7395;7396;7397;7398;7399;7400;7401;7402;7403;7404;7405;7406;7407;7408;7409;7410;7411;	7374;7375;7376;7377;7378;7379;7380;7381;7382;7383;7384;7385;7386;7387;7388;7389;7390;7391;7392;7393;7394;7395;7396;7397;7398;7399;7400;7401;7402;7403;7404;7405;7406;7407;13166;13167;13168;13169;13170;13171;13172;13173;13174;13175;13176;13177;13178;13179;1	7390;13171;32993;100603;208023;219638;219690;301923;364338;378170;378189;378250;419534		475		92	-1
tr|K8QGX3|K8QGX3_LACRH Pyruvate oxidase OS=Lactobacillus rhamnosus LRHMDP2 OX=1203258 GN=LRHMDP2_203 PE=3 SV=1	1	24	24	24	23	11	23	11	23	11	51.6	51.6	51.6	62.736	577	0	323.31	By MS/MS	By MS/MS	51.6	24.4	4092900000	544570000	93	16	AADQLVSVLMDWQVK;AYQETDKPVLINTYVQDDAPLPGK;DSAAAFALNVPEVDPK;FLNVQPTQK;GALRDDDR;GALRDDDRFLK;GTVADDHPNSLGNVGK;GVAVLTIPDDLPDQK;GVAVLTIPDDLPDQKETTSYR;HEEVAALAAASTAK;HVFGLPGDSIDTTVDALR;HVFGLPGDSIDTTVDALRR;IPSMPPLKDIMR;IVGEEAKGYMK;LFDDVAVYNK;LGTKPAYEAMK;LLDTNPASP				760	21;1388;1877;2905;3152;3153;3738;3761;3762;3928;4108;4109;4859;5123;6009;6163;6393;6615;7133;8546;9637;10735;12081;12132	True;True;True;True;True;True;True;True;True;True;True;True;True;True;True;True;True;True;True;True;True;True;True;True	32;33;1733;1734;2297;3548;3845;3846;4552;4583;4584;4810;5012;5013;5925;5926;6237;7313;7490;7768;7769;8035;8670;8671;10560;11891;13231;14861;14927	2879;2880;2881;2882;2883;2884;2885;2886;2887;2888;2889;2890;2891;2892;2893;2894;2895;2896;2897;2898;2899;2900;2901;2902;2903;2904;2905;2906;2907;2908;2909;41454;41455;41456;41457;41458;41459;41460;41461;41462;41463;41464;41465;41466;41467;41468;41469;4147	6468;6469;6470;6471;6472;6473;6474;6475;6476;6477;6478;6479;6480;6481;6482;6483;6484;6485;6486;6487;6488;6489;6490;6491;6492;6493;6494;6495;6496;6497;6498;6499;6500;6501;6502;6503;6504;6505;6506;6507;6508;6509;6510;6511;6512;6513;6514;6515;6516;6517;6518;	6470;62005;76815;112149;120026;120033;141996;143097;143098;149131;153972;153982;178709;186625;217279;221993;229494;236462;250065;295721;332071;368876;419076;420193	1177;1178;1179;1180;2421	480;481	102;107;109;358;528	14;566	-1
tr|K8QIY4|K8QIY4_LACRH Putative NAD(FAD)-dependent dehydrogenase OS=Lactobacillus rhamnosus LRHMDP2 OX=1203258 GN=LRHMDP2_17 PE=4 SV=1	1	13	13	13	13	10	13	10	13	10	39.1	39.1	39.1	49.073	453	0	323.31	By MS/MS	By MS/MS	39.1	35.1	9501300000	1486300000	109	31	GGAFFSK;ILVIGATHAGTFATQQILTDHPDAEVTVYER;LGANMQMEHDVLNIDPATK;LYTDHGVHLALNEMVTEFAQADQGIK;NDYIPLATNAVR;NFDATITDR;NFDATITDRVEK;NIMTPTEK;QGILVGK;TGTVTTDTYDK;TLKDLAPSIK;VLAKNFDATITDRVEK;YLGTQSSSAVELFDHAIAASGLTVEGAHAR				904	3290;4751;6063;7062;7727;7743;7744;7814;8405;10135;10340;11282;12166	True;True;True;True;True;True;True;True;True;True;True;True;True	4012;5792;5793;7372;7373;7374;8561;8562;9549;9550;9568;9569;9664;10385;12483;12739;13912;14965	87613;87614;87615;87616;87617;87618;87619;87620;123222;123223;123224;123225;123226;123227;123228;123229;123230;123231;123232;123233;123234;123235;123236;123237;123238;123239;123240;123241;123242;123243;123244;123245;123246;123247;123248;123249;123250;1232	125934;125935;125936;125937;125938;125939;125940;125941;125942;175476;175477;175478;175479;175480;175481;175482;175483;175484;175485;175486;175487;175488;175489;175490;175491;175492;175493;175494;175495;175496;175497;175498;175499;175500;175501;175502;175	125936;175539;219550;247963;272263;272787;272822;275167;292297;346384;354703;390777;420678	1413;1414;1415;1416;2523;2524;2525;2526	562	17;18;72;74;186;209;217;299	75	-1
tr|K8QJU7|K8QJU7_LACRH ABC transporter substrate-binding protein OS=Lactobacillus rhamnosus LRHMDP2 OX=1203258 GN=LRHMDP2_357 PE=4 SV=1	1	20	20	20	17	20	17	20	17	20	68	68	68	34.004	322	0	323.31	By MS/MS	By MS/MS	66.8	68	2320900000	4922500000	63	100	AAGLVSNPSKPDK;DKNDVNLAIATPAAQALHKEDATTPMLFTAVTDPK;DLAVETPAK;EKVPVVPADATMVK;IGLLFNAAEENSQVQVK;IKLDYVNAQGDQSNLQTMSQR;KGFTEELAK;KIGLLFNAAEENSQVQVK;KLGLTSVEK;LAGVATVGINYEDLGK;LAGVATVGINYEDLGKQTGK;LGLTSVEK;MQQFGLTEAMLK;QSDVIYIPTDNTMAASMATIGK;QVKDLAVETPAK;RMQQF				970	61;1672;1696;2301;4479;4638;5345;5396;5471;5794;5795;6129;7519;8745;8845;9055;9866;11143;11144;11513	True;True;True;True;True;True;True;True;True;True;True;True;True;True;True;True;True;True;True;True	79;2062;2063;2089;2803;5468;5469;5658;6507;6569;6651;7053;7054;7447;9249;10791;10792;10922;11166;12169;12170;13742;13743;14206	3600;3601;3602;3603;3604;3605;3606;3607;3608;3609;3610;3611;3612;3613;3614;3615;3616;3617;3618;3619;3620;48979;48980;48981;48982;48983;48984;48985;48986;48987;48988;48989;49343;49344;49345;49346;49347;49348;49349;63482;63483;63484;63485;63486;63487;63488;	7428;7429;7430;7431;7432;7433;7434;7435;7436;7437;7438;7439;7440;7441;7442;7443;7444;72501;72502;72503;72504;72505;72506;72507;72508;72509;72510;72934;72935;72936;72937;72938;72939;72940;91879;91880;91881;91882;91883;91884;91885;91886;91887;91888;91889;91	7438;72509;72936;91903;166576;172368;193511;196164;198306;211151;211170;221385;264339;300195;303174;308795;339299;384867;384915;399925	1470;1471;1472;1473;1474;2557		95;98;178;180;206;228		-1
tr|K8QLC1|K8QLC1_LACRH Glycine cleavage system H protein OS=Lactobacillus rhamnosus LRHMDP2 OX=1203258 GN=LRHMDP2_1703 PE=3 SV=1	1	12	12	12	9	9	9	9	9	9	100	100	100	10.793	99	0	323.31	By MS/MS	By MS/MS	100	100	63523000000	41555000000	308	243	ATTYFWQDELAAGQVR;AVLDLEAPLAGTVVDVHR;ELSDKPALLDETDHNDNWVVTVSTK;FVDLPEIGTSLTVGK;FVDLPEIGTSLTVGKPFLSVEAEK;FVDLPEIGTSLTVGKPFLSVEAEKAVLDLEAPLAGTVVDVHR;IKFVDLPEIGTSLTVGKPFLSVEAEK;LGLTQEAQEALGK;LGLTQEAQEALGKIK;MATTYFWQDELAAGQVR;PFLSVEAEK;PFLSVEAEKAVLDLEAPLAGTVVD				1031	1205;1283;2369;3048;3049;3050;4633;6127;6128;7115;8188;8189	True;True;True;True;True;True;True;True;True;True;True;True	1499;1500;1501;1600;2888;2889;2890;3713;3714;3715;5652;7444;7445;7446;8646;8647;8648;10131;10132	36029;36030;36031;36032;36033;36034;36035;36036;36037;36038;36039;36040;36041;36042;36043;36044;36045;36046;36047;36048;36049;36050;36051;36052;36053;36054;36055;36056;36057;36058;36059;36060;36061;36062;36063;36064;36065;36066;36067;36068;36069;36070;360	53637;53638;53639;53640;53641;53642;53643;53644;53645;53646;53647;53648;53649;53650;53651;53652;53653;53654;53655;53656;53657;53658;53659;53660;53661;53662;53663;53664;53665;53666;53667;53668;53669;53670;53671;53672;53673;53674;53675;53676;53677;53678;536	53916;59399;94520;115846;115888;116099;172291;221266;221354;249665;286930;286932	1568;1569;2590;2591;2592;2593	614	8;15;22;25;89;91	1	-1
tr|K8QLH4|K8QLH4_LACRH Transcriptional regulator, MarR family OS=Lactobacillus rhamnosus LRHMDP2 OX=1203258 GN=LRHMDP2_405 PE=4 SV=1	1	11	11	11	9	9	9	9	9	9	73	73	73	17.38	152	0	323.31	By MS/MS	By MS/MS	67.8	67.8	2365300000	2682100000	42	55	ILSDIANDPEISLTAIVNK;ILSDIANDPEISLTAIVNKR;LLNEIGSK;MTDKPLLEAYVDAYFSTFK;NANEQFNEWVAALGER;NINELISEPMAAYHLSFEQYR;NLNYVTQSK;NMLQLTPLGK;QVEAAITKNANEQFNEWVAALGER;RGVTKPAVAR;TDKPLLEAYVDAYFSTFK				1046	4732;4733;6441;7570;7678;7815;7920;7959;8832;8991;9956	True;True;True;True;True;True;True;True;True;True;True	5771;5772;5773;7824;9329;9481;9482;9665;9666;9787;9842;9843;10909;11094;12281	122967;122968;122969;122970;122971;122972;122973;122974;122975;122976;122977;122978;122979;122980;122981;122982;122983;122984;122985;122986;122987;122988;122989;122990;122991;122992;122993;122994;122995;122996;122997;122998;122999;123000;123001;123002;123	175159;175160;175161;175162;175163;175164;175165;175166;175167;175168;175169;175170;175171;175172;175173;175174;175175;175176;175177;175178;175179;175180;175181;175182;175183;175184;175185;175186;175187;175188;175189;175190;175191;175192;175193;175194;175	175164;175204;231126;266072;270464;275210;277301;279921;302445;306552;342116	1581;1582;1583;1584;2596	619;620	47;58;110;112;114	29;93	-1
tr|K8QQ66|K8QQ66_LACRH NADH peroxidase Npx OS=Lactobacillus rhamnosus LRHMDP2 OX=1203258 GN=LRHMDP2_166 PE=4 SV=1	1	23	23	23	21	13	21	13	21	13	55.3	55.3	55.3	49.334	456	0	323.31	By MS/MS	By MS/MS	55.3	34	14187000000	1667500000	158	41	AGKEVTLLDMIDRPLGTYLDPDMTDILAK;DTKNGTAQDYPYDK;ELTDKGVELK;EVTLLDMIDRPLGTYLDPDMTDILAK;GFINTDPYLR;GTVSLDDR;GTVSLDDRGFINTDPYLR;GYDWATSIK;HITVIGAGYIGIEAAEASR;IEAFTGDGAVSAVK;IEAFTGDGAVSAVKTDAGEIATDLVIQAAGIQPATEWLK;IIVVGASHGGHQSVLELLHR;LGVKIEAFTGDGAVSAVK;LILSSGVR				1157	428;1914;2375;2610;3271;3745;3746;3851;4011;4324;4325;4610;6169;6262;7760;7761;8894;8895;9944;10468;10469;11494;12137	True;True;True;True;True;True;True;True;True;True;True;True;True;True;True;True;True;True;True;True;True;True;True	503;2341;2897;3183;3184;3987;4561;4562;4563;4698;4901;5281;5282;5627;7497;7615;9585;9586;10981;10982;12265;12266;12900;12901;12902;14185;14932	12084;12085;12086;53898;53899;53900;53901;53902;65512;65513;65514;65515;65516;65517;65518;65519;65520;65521;65522;65523;65524;65525;65526;65527;65528;65529;65530;65531;65532;65533;65534;65535;65536;65537;65538;65539;65540;65541;65542;65543;65544;65545;655	19229;19230;19231;19232;79111;79112;94903;94904;94905;94906;94907;94908;94909;94910;94911;94912;94913;94914;94915;94916;94917;94918;94919;94920;94921;94922;94923;94924;94925;94926;94927;94928;94929;94930;94931;94932;94933;94934;94935;94936;94937;94938;949	19230;79112;94928;101748;125232;142366;142367;145595;151536;161848;161863;171060;222140;225384;273046;273082;304155;304179;341779;360168;360212;399507;420218	1758;1759;1760;1761;2675	675;676	67;99;243;267;275	183;196	-1
tr|K8QQD2|K8QQD2_LACRH Cysteine synthase OS=Lactobacillus rhamnosus LRHMDP2 OX=1203258 GN=LRHMDP2_241 PE=3 SV=1	1	25	25	25	22	14	22	14	22	14	76.4	76.4	76.4	32.606	309	0	323.31	By MS/MS	By MS/MS	68	57.3	11280000000	5385000000	163	94	AEALSKENGYFLPMQFQNPANPDVHER;ENGYFLPMQFQNPANPDVHER;GKSVATVAPDNGER;GVLKPGGTIVEPTSGNTGIGLALVAAAK;GYGAELILTPGADGMPGAIK;GYGAELILTPGADGMPGAIKK;GYHLIITMPETMSVER;GYHLIITMPETMSVERR;HVSHEEGFLPGISAGANIFGAIEIAK;IALAMIEDAEYK;KAEALSKENGYFLPMQFQNPANPDVHER;LEFFNPGGSVK;LE				1169	254;2436;3454;3803;3857;3858;3867;3868;4121;4192;5225;5982;5983;7623;9288;9743;9744;9745;10620;11628;11629;11774;11775;12201;12202	True;True;True;True;True;True;True;True;True;True;True;True;True;True;True;True;True;True;True;True;True;True;True;True;True	304;2977;4204;4634;4706;4707;4708;4720;4721;5026;5115;5116;6367;7283;7284;9400;9401;9402;11465;12029;12030;12031;12032;13091;14336;14337;14338;14510;14511;15006;15007	8347;8348;8349;8350;8351;8352;8353;67214;67215;67216;67217;67218;67219;67220;92427;92428;92429;92430;92431;92432;92433;92434;92435;101009;101010;101011;101012;101013;101014;101015;101016;101017;101018;101019;101020;101021;102248;102249;102250;102251;10225	14291;14292;14293;14294;14295;14296;14297;14298;97361;97362;97363;97364;97365;97366;97367;132659;132660;132661;132662;132663;132664;132665;132666;144366;144367;144368;144369;144370;144371;144372;144373;144374;144375;144376;144377;144378;144379;144380;1443	14296;97367;132666;144375;146063;146108;146706;146724;154652;157790;189505;216800;216841;268264;318004;335329;335370;335378;364814;405140;405272;410294;410321;421382;421427	1773;1774;1775;1776;1777	686;687;688	7;14;21;137;295	1;52;123	-1
tr|K8QQU7|K8QQU7_LACRH Thiol peroxidase Tpx-type OS=Lactobacillus rhamnosus LRHMDP2 OX=1203258 GN=LRHMDP2_391 PE=4 SV=1	1	11	11	11	11	11	11	11	11	11	67.3	67.3	67.3	18.469	165	0	323.31	By MS/MS	By MS/MS	67.3	67.3	33111000000	7591800000	230	95	AMGLFVADNHTDAR;DAQGQSLTTQDLSR;DAQGQSLTTQDLSRR;ELITEQTHEPDYTSALAYLEAHQH;HGTAIMTNGTPTAIGEK;KMQLLSDQDADFGK;LTLISVVPDINTR;MQLLSDQDADFGK;RLTLISVVPDINTR;SVWIIDDTGTVK;YRELITEQTHEPDYTSALAYLEAHQH				1208	883;1457;1458;2334;3972;5525;6850;7515;9050;9809;12277	True;True;True;True;True;True;True;True;True;True;True	1076;1077;1078;1079;1814;1815;1816;2840;4860;4861;6715;8310;8311;9243;9244;11160;11161;12105;15096;15097	26135;26136;26137;26138;26139;26140;26141;26142;26143;26144;26145;26146;26147;26148;26149;26150;26151;26152;26153;26154;26155;26156;26157;26158;26159;26160;26161;26162;26163;26164;26165;26166;26167;26168;26169;26170;26171;26172;26173;26174;26175;26176;261	39583;39584;39585;39586;39587;39588;39589;39590;39591;39592;39593;39594;39595;39596;39597;39598;39599;39600;39601;39602;39603;39604;39605;39606;39607;39608;39609;39610;39611;39612;39613;39614;39615;39616;39617;39618;39619;39620;39621;39622;39623;39624;396	39659;63903;64021;92835;150176;199558;242091;264221;308655;337172;422967	1809;1810;1811;2699;2700;2701;2702	704;705;706	13;32;34;39;55;122;147	11;101;115	-1
tr|K8QSC4|K8QSC4_LACRH 10 kDa chaperonin OS=Lactobacillus rhamnosus LRHMDP2 OX=1203258 GN=groS PE=3 SV=1	1	17	17	17	16	16	16	16	16	16	100	100	100	10.039	93	0	323.31	By MS/MS	By MS/MS	100	100	294690000000	191070000000	716	493	LKPLGDR;MLKPLGDR;MLKPLGDRVIVEVVEEEEQTVGGIVLANNAK;QKPQTGKVVAVGEGALTPEGK;RLPMAVK;VGDTVLYDK;VGDTVLYDKYAGSEVK;VGDTVLYDKYAGSEVKYEGQDYLVLHEK;VIVEVVEEEEQTVGGIVLANNAK;VIVEVVEEEEQTVGGIVLANNAKQKPQTGK;VVAVGEGALTPEGK;VVAVGEGALTPEGKR;VVAVGEGALTPEGKRLPMAVK;YAGSEVKYEGQD				1232	6347;7382;7383;8528;9041;11081;11082;11083;11226;11227;11718;11719;11720;11953;11954;12001;12002	True;True;True;True;True;True;True;True;True;True;True;True;True;True;True;True;True	7715;9030;9031;9032;9033;9034;9035;9036;9037;10540;10541;11150;13663;13664;13665;13666;13844;13845;13846;13847;13848;14439;14440;14441;14716;14717;14718;14768;14769;14770;14771	161224;161225;161226;161227;161228;161229;161230;161231;161232;161233;161234;161235;161236;161237;161238;161239;161240;161241;161242;161243;161244;161245;161246;161247;161248;161249;161250;161251;161252;161253;161254;161255;161256;161257;161258;184708;184	227785;227786;227787;227788;227789;227790;227791;227792;227793;227794;227795;227796;227797;227798;227799;227800;227801;227802;227803;227804;227805;227806;227807;227808;227809;227810;227811;227812;227813;227814;227815;227816;227817;227818;227819;227820;227	227831;259460;259595;295373;308253;381385;381552;382428;388255;388952;408320;408398;408445;414814;414892;416821;416833	1845;1846;2714;2715;2716;2717	720;721	19;28;29;32;35;79	1;90	-1
tr|K8QI55|K8QI55_LACRH Alkyl hydroperoxide reductase C OS=Lactobacillus rhamnosus LRHMDP2 OX=1203258 GN=LRHMDP2_2046 PE=3 SV=1	1	12	12	12	11	12	11	12	11	12	70.1	70.1	70.1	20.49	187	0	308.31	By MS/MS	By MS/MS	70.1	70.1	8924100000	16541000000	97	130	AAGAEIYSASEDTEFVHMAWAETSPTIK;AAGAEIYSASEDTEFVHMAWAETSPTIKK;GTFIIDPDGVIQAYVVNNFGIGR;IQYPMLADPAGK;KIQYPMLADPAGK;LATALDVR;LATALDVRDEASGQAFR;NADEILR;SFIGQHLPDFSLTAYQNGDFHTVTNK;SFIGQHLPDFSLTAYQNGDFHTVTNKDLQGK;TLKPGADLVGK;TLKPGADLVGKL				877	51;52;3709;4919;5418;5874;5875;7650;9300;9301;10345;10346	True;True;True;True;True;True;True;True;True;True;True;True	68;69;70;4515;4516;5995;5996;6593;7154;7155;9443;11481;11482;11483;12744;12745	3493;3494;3495;3496;3497;3498;3499;3500;3501;3502;3503;3504;3505;98486;98487;98488;98489;98490;98491;98492;98493;98494;98495;98496;98497;98498;98499;98500;98501;98502;98503;98504;98505;98506;98507;98508;98509;98510;98511;98512;98513;98514;98515;98516;9851	7317;7318;7319;7320;7321;7322;7323;7324;7325;7326;7327;7328;7329;7330;7331;7332;140891;140892;140893;140894;140895;140896;140897;140898;140899;140900;140901;140902;140903;140904;140905;140906;140907;140908;140909;140910;140911;140912;140913;140914;140915;	7320;7332;140921;180410;196425;213736;213782;269562;318701;318725;354939;354964	1333;1334;1335;1336;2495	543;544	17;18;26;137;138	80;96	-1
tr|K8QB15|K8QB15_LACRH Acetolactate synthase catabolic OS=Lactobacillus rhamnosus LRHMDP2 OX=1203258 GN=LRHMDP2_2651 PE=3 SV=1	1	22	22	22	21	12	21	12	21	12	55	55	55	60.451	558	0	308.01	By MS/MS	By MS/MS	51.1	30.8	3990400000	441050000	79	14	AAGVDFGPVDFVK;AIKEASLPVLLLGMR;AVSISGDGGFLFSGQELETAVR;EASLPVLLLGMR;ELLSVTELPVVETFQGAGIISHR;HEQNAAFMAAGIGR;HYLSELQSK;IDRVFETLEHPK;KSPQLIVAR;LGPASPSDMTYLAR;LIHPLSIVAALQER;LQDSDVPPALTDQK;LTGKPGVVLTTSGPGASNLATGLVTATAEGDPVLALSGQVK;LTGKPGVVLTTSGPGASNLATGLVTATAEG				405	64;580;1315;2093;2348;3936;4132;4308;5619;6140;6247;6651;6841;6842;7651;8392;8457;9618;11025;11941;11949;12043	True;True;True;True;True;True;True;True;True;True;True;True;True;True;True;True;True;True;True;True;True;True	83;700;1645;2551;2855;4818;4819;5039;5264;6837;7461;7599;8083;8300;8301;9444;10365;10451;11872;13588;14703;14712;14819	3659;3660;3661;3662;3663;3664;3665;3666;3667;3668;3669;3670;3671;3672;3673;3674;3675;15967;15968;15969;15970;15971;15972;15973;15974;15975;15976;15977;15978;15979;40235;57977;57978;57979;57980;57981;57982;57983;57984;64486;64487;64488;64489;64490;64491;64	7498;7499;7500;7501;7502;7503;7504;7505;7506;7507;7508;7509;7510;7511;7512;7513;7514;7515;7516;7517;7518;7519;7520;7521;7522;7523;7524;7525;25091;25092;25093;25094;25095;25096;25097;25098;25099;25100;25101;25102;25103;25104;25105;60443;84127;84128;84129;8	7517;25102;60443;84137;93406;149284;155574;161449;204859;221654;225207;237288;241895;241911;269573;291501;293933;331789;378277;414388;414708;418260	2149		57		-1
tr|K8Q595|K8Q595_LACRH Pyruvate oxidase OS=Lactobacillus rhamnosus LRHMDP2 OX=1203258 GN=LRHMDP2_2599 PE=3 SV=1	1	28	28	28	25	15	25	15	25	15	47.9	47.9	47.9	64.005	584	0	282.35	By MS/MS	By MS/MS	45.4	27.4	3107400000	1161300000	66	23	AAEAMGAQGFEVHNLDELKAAFAK;ADAVPETAWYR;ALTEKADAVPETAWYR;DEIIAFSEKTHIPIITTALAKGIVPDDYK;GADTVLFLGSDFPFQPYFIAPNAK;GARDEIIAFSEK;GIVPDDYK;GPVVIDVK;HEEVGALAAAGEAK;HTINYVQVR;HTVDLAVLADAKK;INAADAMIK;ISDLRPIPVEQLVLDK;ISDLRPIPVEQLVLDKQTQDPEAVDAFVK;KGPVVIDVK;KYHAETLIP				183	27;162;846;1500;3119;3165;3414;3620;3929;4102;4104;4782;4955;4956;5354;5704;6266;8590;8591;8807;8808;9915;10006;10152;10906;12092;12125;12254	True;True;True;True;True;True;True;True;True;True;True;True;True;True;True;True;True;True;True;True;True;True;True;True;True;True;True;True	39;199;1022;1869;3801;3862;4158;4412;4811;5006;5008;5830;6036;6037;6519;6945;7622;7623;10608;10609;10877;10878;12232;12341;12501;13446;14873;14919;15070	2956;2957;6351;6352;6353;6354;6355;6356;6357;6358;24132;24133;45784;45785;82527;82528;82529;82530;82531;84137;84138;84139;84140;84141;84142;84143;84144;84145;84146;84147;84148;84149;84150;91538;91539;91540;91541;91542;91543;91544;91545;91546;91547;96575;9	6592;6593;11500;11501;11502;11503;11504;11505;36612;36613;68466;117959;117960;117961;117962;120365;120366;120367;120368;120369;120370;120371;120372;120373;120374;120375;120376;120377;131280;131281;131282;131283;131284;131285;138474;138475;138476;138477;13	6592;11505;36612;68466;117962;120374;131284;138475;149164;153830;153878;176487;181099;181107;194305;207285;225621;297017;297031;301860;301861;340836;343786;346804;374060;419275;420050;422565	193		391		-1
tr|K8QBP7|K8QBP7_LACRH Deoxyadenosine kinase / Deoxyguanosine kinase OS=Lactobacillus rhamnosus LRHMDP2 OX=1203258 GN=LRHMDP2_1731 PE=3 SV=1	1	16	16	16	10	13	10	13	10	13	69.8	69.8	69.8	27.154	242	0	279.16	By MS/MS	By MS/MS	42.6	65.3	1792100000	3665400000	30	61	ATVLDQIESK;AVTQENAIMDSSLESDFVMASQLHK;DRYDFMHSAADR;FYGAGADSR;IDPDHELDEIQSR;KAVTQENAIMDSSLESDFVMASQLHK;LSPQTFEALQAK;LVDLGKLSPQTFEALQAK;MIYILGSIGAGK;QKPELVAYYQR;SSMITIDRDR;SSMITIDRDRYDFMHSAADR;TGAMLQIAFLTFR;VLSADMEAPAYYEDVEGNGMIANMLQK;VNAAYQDWAK;YDFMHSAADR				433	1210;1329;1876;3101;4300;5279;6774;6905;7317;8527;9688;9689;10065;11381;11438;11977	True;True;True;True;True;True;True;True;True;True;True;True;True;True;True;True	1513;1664;1665;2296;3782;5256;6434;8218;8374;8931;8932;10539;11959;11960;12407;14025;14026;14027;14099;14100;14742	37431;37432;37433;37434;37435;37436;37437;37438;37439;37440;40519;40520;40521;40522;52440;82260;82261;82262;82263;82264;82265;82266;82267;82268;82269;82270;82271;82272;82273;82274;82275;82276;82277;112575;112576;112577;112578;112579;112580;112581;112582;1	56482;56483;56484;56485;56486;56487;56488;56489;56490;56491;60721;60722;60723;60724;60725;76806;117638;117639;117640;117641;117642;117643;117644;117645;117646;117647;117648;117649;117650;117651;117652;117653;117654;117655;117656;117657;117658;117659;11766	56488;60724;76806;117648;161386;191558;239839;244031;256995;295329;333513;333523;344730;394750;397205;415533	643;644;645;2155	246	35;40;78;172	1	-1
tr|K8QNN2|K8QNN2_LACRH Alcohol dehydrogenase OS=Lactobacillus rhamnosus LRHMDP2 OX=1203258 GN=LRHMDP2_1305 PE=3 SV=1	1	17	17	17	10	15	10	15	10	15	43.4	43.4	43.4	39.795	373	0	272.46	By MS/MS	By MS/MS	37.8	42.4	3270500000	10096000000	39	102	AAVVDEKGADFK;ELGATDVVNSK;ELGATDVVNSKTEDPVAAVK;FYQFDQINEANADSR;IGDAVIGYPIVLGHEGSGIVEK;IKAAVVDEKGADFK;IVGVNMGDSIPQIDVPR;KIVGVNMGDSIPQIDVPR;LTGGLGVDWAVDTTGVK;NAVKVDKDLDLR;QGMFDFDKTEK;TEDPVAAVK;TEDPVAAVKK;TIKPVLIIDKDYVPGK;VDKDLDLRK;VIAIDIVDSR;VIAIDIVDSRLELAK				1123	154;2320;2321;3108;4443;4618;5126;5428;6836;7706;8413;9992;9993;10202;10949;11167;11168	True;True;True;True;True;True;True;True;True;True;True;True;True;True;True;True;True	190;2823;2824;3789;3790;5420;5635;6240;6241;6242;6604;8295;9520;10395;12323;12324;12554;13497;13768;13769	6050;6051;6052;6053;6054;6055;6056;6057;6058;6059;6060;6061;6062;6063;6064;6065;6066;6067;6068;6069;6070;6071;6072;6073;6074;6075;6076;6077;6078;6079;6080;6081;6082;6083;6084;6085;6086;6087;63785;63786;63787;63788;63789;63790;63791;63792;63793;63794;82344	11246;11247;11248;11249;11250;11251;11252;11253;11254;11255;11256;11257;11258;11259;11260;11261;11262;11263;11264;11265;11266;11267;11268;11269;11270;11271;11272;11273;11274;11275;11276;92286;92287;92288;92289;92290;92291;92292;117747;117748;117749;117750	11248;92286;92287;117752;165190;171267;186681;197125;241845;271413;292340;343244;343250;347853;375898;385431;385446	1708;1709;1710;2641	651	310;317;347;350	311	-1
tr|K8Q549|K8Q549_LACRH Citrate lyase beta chain OS=Lactobacillus rhamnosus LRHMDP2 OX=1203258 GN=LRHMDP2_2632 PE=4 SV=1	1	18	18	18	6	17	6	17	6	17	73.6	73.6	73.6	31.376	292	0	271.95	By MS/MS	By MS/MS	29.1	72.9	390710000	3003300000	7	84	AQYTIALAK;AREIVAGLKEAEAK;DAPIYGADAIMFDLEDAVSLK;DAPIYGADAIMFDLEDAVSLKEK;DAPIYGADAIMFDLEDAVSLKEKDTAR;EIVAGLK;EIVAGLKEAEAK;GAGVVSVNGQMVDKPVVER;MLVYSALK;NFILHAAR;QIPVINSVFAPALAEVQK;QLGFDGK;SADGAELSFAR;TETAQDIIDVDAVITAVEAK;TFDYSSVETVVR;TMMFVPGANPGMLR;VNALDAGGD				179	1086;1090;1450;1451;1452;2274;2275;3131;7419;7753;8488;8559;9154;10017;10043;10431;11442;12058	True;True;True;True;True;True;True;True;True;True;True;True;True;True;True;True;True;True	1345;1349;1807;1808;1809;2773;2774;3817;9089;9578;10492;10493;10573;11276;12352;12382;12846;14104;14834	32918;32919;32920;32921;32922;32923;32924;32925;32926;32927;32944;42884;42885;42886;42887;42888;42889;42890;42891;42892;62937;62938;62939;62940;62941;62942;62943;62944;62945;62946;62947;62948;62949;62950;62951;62952;62953;62954;62955;62956;62957;62958;629	49650;49651;49652;49653;49654;49670;63844;63845;63846;63847;63848;63849;63850;63851;63852;63853;63854;63855;63856;63857;63858;91305;91306;91307;91308;91309;91310;91311;91312;91313;91314;91315;91316;91317;91318;91319;91320;91321;91322;91323;91324;91325;913	49653;49670;63846;63855;63857;91327;91330;118304;260622;272976;294711;295897;311669;344058;344347;357968;397255;418527	182;183;184		119;231;265		-1
tr|K8Q441|K8Q441_LACRH Uncharacterized protein OS=Lactobacillus rhamnosus LRHMDP2 OX=1203258 GN=LRHMDP2_2812 PE=4 SV=1	1	11	11	11	11	10	11	10	11	10	46.2	46.2	46.2	10.485	93	0	252.65	By MS/MS	By MS/MS	46.2	43	28434000000	13121000000	201	127	FEKNGDEKGLVTYDPK;GLVTYDPK;LEAMQAGDGEAQSR;LEAMQAGDGEAQSRR;MKQSQLVAIIK;MKQSQLVAIIKR;NGDEKGLVTYDPK;QSQLVAIIK;QSQLVAIIKR;RLEAMQAGDGEAQSR;RLEAMQAGDGEAQSRR				143	2731;3542;5971;5972;7347;7348;7764;8760;8761;9023;9024	True;True;True;True;True;True;True;True;True;True;True	3341;4307;7270;7271;7272;7273;8975;8976;8977;8978;8979;9589;10815;10816;10817;10818;11128;11129;11130;11131;11132	73746;73747;73748;73749;94331;94332;94333;94334;94335;94336;94337;94338;94339;94340;94341;94342;94343;94344;94345;94346;94347;94348;94349;94350;94351;94352;94353;94354;94355;94356;94357;94358;94359;94360;94361;94362;94363;94364;94365;94366;94367;94368;943	106047;106048;135315;135316;135317;135318;135319;135320;135321;135322;135323;135324;135325;135326;135327;135328;135329;135330;135331;135332;135333;135334;135335;135336;135337;135338;135339;135340;135341;135342;135343;135344;135345;135346;135347;135348;135	106048;135335;216503;216623;257778;258092;273156;300609;300702;307533;307784	144;1955;1956;1957;1958	65;66	3;5;17;24;31	1;16	-1
tr|K8QJ10|K8QJ10_LACRH Glycogen biosynthesis protein GlgD, glucose-1-phosphate adenylyltransferase family OS=Lactobacillus rhamnosus LRHMDP2 OX=1203258 GN=LRHMDP2_490 PE=4 SV=1	1	13	13	13	12	11	12	11	12	11	40.6	40.6	40.6	43.096	389	0	246.48	By MS/MS	By MS/MS	39.1	36.8	1679400000	631180000	37	24	DALVDHSIVMQGTK;DYEDPQLR;EAVLQNNANAFEYTGFLAK;GVIIGPNLALEGTPEEPLVFAK;LIDFPLSSLDHANVR;NLPEAAMQPEDLTLDMTELGTASSVVPAAENR;PIGTLPFAGR;SVAIFLPK;VFQPDGQGVTAR;VFQPDGQGVTARA;YAILDKGVIIGPNLALEGTPEEPLVFAK;YFDDYLQFLR;YFDDYLQFLRK				912	1445;2009;2100;3787;6210;7921;8202;9740;11041;11042;11958;12019;12020	True;True;True;True;True;True;True;True;True;True;True;True;True	1799;2451;2559;2560;4614;7548;9788;9789;10145;12026;13607;13608;14722;14788;14789	42708;42709;42710;42711;42712;42713;42714;42715;42716;42717;55785;55786;55787;55788;55789;55790;55791;55792;55793;55794;55795;55796;55797;55798;55799;55800;55801;58067;58068;58069;58070;58071;58072;58073;58074;58075;58076;58077;58078;58079;58080;100759;10	63582;63583;63584;63585;63586;63587;81501;81502;81503;81504;81505;81506;81507;81508;81509;81510;81511;81512;81513;81514;81515;81516;81517;84255;84256;84257;144021;144022;144023;144024;144025;144026;144027;144028;144029;144030;144031;144032;144033;144034;1	63584;81507;84256;144036;223191;277305;287085;335212;378689;378697;414951;417677;417681	1419;1420;2527;2528		161;233;234;235		-1
tr|K8QCB4|K8QCB4_LACRH Bifunctional protein PyrR OS=Lactobacillus rhamnosus LRHMDP2 OX=1203258 GN=pyrR PE=3 SV=1	1	15	15	15	14	10	14	10	14	10	82.9	82.9	82.9	19.154	170	0	241.81	By MS/MS	By MS/MS	78.8	66.5	7417200000	1743300000	113	46	AALDALMDEGRPR;AALDALMDEGRPRK;ELPIRPDFVGK;GIYLAHR;GLNDLVLVGIK;HVILVDDVIFTGR;IDHEHQPDVEGAQLPVNITGK;ISLAVLVDR;ISYEIIEQNK;KISLAVLVDR;LEQLEGLKVPVGELDIR;NIPTSLDEQIQVQVAELDGKDGISIEK;RLEQLEGLK;RLEQLEGLKVPVGELDIR;VPVGELDIR				449	86;87;2360;3422;3517;4113;4287;4983;5016;5421;5999;7822;9028;9029;11512	True;True;True;True;True;True;True;True;True;True;True;True;True;True;True	107;108;109;2874;4166;4280;4281;5017;5243;6072;6109;6596;7301;9673;11137;11138;14205	3897;3898;3899;3900;3901;3902;3903;3904;3905;3906;3907;3908;3909;3910;3911;3912;3913;3914;3915;3916;3917;3918;3919;3920;3921;3922;3923;3924;3925;3926;3927;3928;3929;3930;3931;3932;3933;3934;3935;3936;3937;3938;3939;3940;3941;3942;3943;3944;3945;3946;3947;	7725;7726;7727;7728;7729;7730;7731;7732;7733;7734;7735;7736;7737;7738;7739;7740;7741;7742;7743;7744;7745;7746;7747;7748;7749;7750;7751;7752;7753;7754;7755;7756;7757;7758;7759;7760;7761;7762;7763;7764;7765;7766;7767;7768;7769;7770;7771;7772;7773;7774;7775;	7781;7795;94266;131351;134656;154030;161099;181634;182464;196599;217038;275349;307842;307855;399918	658	252	20	110	-1
tr|K8QHI9|K8QHI9_LACRH Ribosome-binding factor A OS=Lactobacillus rhamnosus LRHMDP2 OX=1203258 GN=rbfA PE=3 SV=1	1	11	11	11	10	10	10	10	10	10	60.3	60.3	60.3	16.696	146	0	234.91	By MS/MS	By MS/MS	60.3	60.3	4174600000	2168300000	57	41	EVDDILLK;EVDDILLKDVNDPR;GVTITGVK;IDQLINEVR;IDQLINEVRR;IGRVETQIQR;LFKVPEIEFAQDK;LTGDLQHATIFYSILDDAPDKVEAAQTGLDK;VETQIQREVDDILLK;VKGVTITGVK;VPEIEFAQDK				821	2562;2563;3825;4303;4304;4501;6033;6833;11000;11247;11486	True;True;True;True;True;True;True;True;True;True;True	3128;3129;4664;5259;5260;5497;5498;7337;8291;8292;13550;13870;14174	69512;69513;69514;69515;69516;69517;69518;69519;69520;69521;69522;69523;69524;69525;69526;69527;69528;69529;69530;69531;69532;69533;69534;69535;69536;69537;69538;69539;69540;69541;69542;69543;69544;69545;69546;69547;69548;69549;69550;69551;69552;69553;695	100537;100538;100539;100540;100541;100542;100543;100544;100545;100546;100547;100548;100549;100550;100551;100552;100553;100554;100555;100556;100557;100558;100559;100560;100561;100562;100563;100564;100565;100566;100567;100568;100569;100570;100571;100572;100	100538;100572;145074;161398;161423;167461;217664;241816;376774;389477;399182	2467;2468;2469		40;42;73		-1
tr|K8Q9I4|K8Q9I4_LACRH Neutral endopeptidase OS=Lactobacillus rhamnosus LRHMDP2 OX=1203258 GN=LRHMDP2_2878 PE=4 SV=1	1	23	23	23	22	20	22	20	22	20	49.1	49.1	49.1	71.721	634	0	224.94	By MS/MS	By MS/MS	45.3	40.4	4230200000	2510100000	87	59	ADVTQLVEK;AFFINWAR;AKADVTQLVEK;AYNPTPTSTVIEK;DAAGFAPAEPR;FLNEFDQLFNEANFK;GIKDLADYNQR;LANSDWLSQPTKDK;LKPFNFEDLLK;LVVSENIADAGGLAAALDTAKR;MGYPDHPEAIYDLLHVDPNR;MLLAVDVHAPHELR;NLDDWYTTFDVQPGDGMYLPPEKR;NVINLMGPK;NVPETIVVADPR;QAPDKYFAQAVTLYQQAK;QAVIPDDKSSTGGFQDL				340	244;324;635;1383;1400;2901;3367;5850;6346;6999;7233;7387;7874;8098;8112;8290;8306;9518;9677;10207;11563;12038;12243	True;True;True;True;True;True;True;True;True;True;True;True;True;True;True;True;True;True;True;True;True;True;True	293;384;765;1728;1749;3543;4106;7121;7714;8486;8806;9041;9042;9734;10021;10036;10251;10269;10270;11740;11946;12559;14265;14812;15057	8169;8170;8171;8172;8173;8174;8175;8176;8177;8178;8179;8180;8181;8182;8183;10294;10295;10296;10297;10298;10299;10300;10301;10302;10303;10304;10305;10306;10307;17195;17196;17197;17198;17199;17200;17201;17202;17203;17204;17205;17206;17207;17208;17209;17210;	14086;14087;14088;14089;14090;14091;14092;14093;14094;14095;14096;14097;14098;14099;16835;16836;16837;16838;16839;16840;16841;16842;16843;16844;16845;16846;16847;16848;16849;16850;16851;16852;26737;26738;26739;26740;26741;26742;26743;26744;26745;26746;267	14087;16847;26743;61936;62497;112095;129591;212784;227755;246330;254324;259682;276518;283972;284201;289743;290049;327929;333280;348086;402361;418046;422218	508;2110	195	16;22	587	-1
tr|K8Q3Q2|K8Q3Q2_LACRH Dihydroorotase OS=Lactobacillus rhamnosus LRHMDP2 OX=1203258 GN=pyrC PE=3 SV=1	1	13	13	13	13	6	13	6	13	6	47.2	47.2	47.2	45.065	424	0	222.8	By MS/MS	By MS/MS	47.2	20.8	1468700000	251420000	39	12	EPGFTAKETIK;FGLPGGHITVGGPADLTILDLETSYK;GKNSPFIGEEVQGQALYTISHGQIAYQK;IDPADWFSK;KLNLPGIINQTESSQLAR;LNAPIVAHIEDASLMHGGVINAGPVAK;MFTLQQLIAK;NSPFIGEEVQGQALYTISHGQIAYQK;QFAPITR;QSVALIR;SKMFTLQQLIAK;TAAFGIVGSETAFPLLYTK;TGAQAAAHGGFTTVVAMSNLNPVPDTVATLKPLLAK				127	2453;2784;3451;4299;5483;6527;7211;8041;8358;8767;9470;9859;10068	True;True;True;True;True;True;True;True;True;True;True;True;True	2994;3404;4201;5255;6665;7926;8772;9947;10329;10826;11677;12160;12412	67346;67347;67348;74717;92394;92395;112568;112569;112570;112571;112572;112573;112574;140502;140503;140504;140505;140506;140507;140508;164895;164896;164897;164898;164899;164900;164901;164902;164903;164904;164905;164906;164907;164908;164909;164910;179417;17	97495;107366;132632;132633;161347;161348;161349;161350;161351;198621;198622;198623;198624;198625;198626;232897;232898;232899;232900;232901;232902;232903;232904;232905;232906;232907;232908;232909;232910;232911;232912;232913;232914;232915;232916;232917;2329	97495;107366;132632;161349;198623;232908;252081;282366;290967;300813;324978;338895;344816					-1
tr|K8QLE7|K8QLE7_LACRH Oligopeptide ABC transporter periplasmic oligopeptide-binding protein OppA OS=Lactobacillus rhamnosus LRHMDP2 OX=1203258 GN=LRHMDP2_1733 PE=4 SV=1	1	14	14	14	11	7	11	7	11	7	37	37	37	60.406	546	0	221.09	By MS/MS	By MS/MS	28.9	22.5	1094400000	628160000	28	15	AGKKPAATLGVK;AQTLWNQGLK;ASEGVSGQAIIDTMNGLYK;FKDMTQAEQLLVNQAGAIPLYQLVAAR;GITPADLSQLPDSSTDFATAVGK;ISIASVPAK;IVKPTNNGLTYTFTLR;MESDVLQTLDPSK;NVHLTQIDVQVVK;NVNVELLGDDVDAVK;QAISMAINR;QQVWHRMESDVLQTLDPSK;TSPGNSFNFVYAYLK;TYFLELNENKVPAFK				1042	429;1070;1104;2854;3407;4974;5138;7192;8093;8108;8268;8726;10590;10795	True;True;True;True;True;True;True;True;True;True;True;True;True;True	504;1327;1364;3480;3481;3482;4151;6061;6256;8748;10016;10032;10223;10772;13056;13057;13307	12087;12088;32705;32706;32707;32708;32709;33122;75787;75788;75789;75790;75791;75792;75793;75794;75795;75796;75797;75798;75799;75800;75801;75802;75803;75804;91342;91343;91344;91345;91346;91347;91348;91349;91350;91351;91352;91353;91354;91355;127578;127579;1	19233;49394;49395;49396;49397;49865;108662;108663;108664;108665;108666;108667;108668;108669;108670;108671;108672;108673;108674;108675;108676;108677;108678;108679;108680;108681;108682;108683;108684;108685;108686;108687;108688;108689;108690;108691;108692;13	19233;49396;49865;108682;131009;181475;186903;251446;283929;284171;289081;299870;364244;370541	1574;1575;1576;1577;1578	618	69;92;93;507;536	498	-1
tr|K8QH56|K8QH56_LACRH Phosphate-binding protein OS=Lactobacillus rhamnosus LRHMDP2 OX=1203258 GN=LRHMDP2_1112 PE=3 SV=1	1	15	15	15	12	12	12	12	12	12	57.1	57.1	57.1	31.969	301	0	213.82	By MS/MS	By MS/MS	55.5	43.5	1217400000	2381300000	32	52	ADDLVDHQVAVVAIAPVVNK;ATFEQFGIK;DLKADDLVDHQVAVVAIAPVVNK;DLKADDLVDHQVAVVAIAPVVNKDAGVK;DVGGKDQQIVLINR;ILAVGSTALQPLVEQAAK;ITNWKDVGGKDQQIVLINR;IWAYEHMYTK;LALDKVQPTDK;LALDKVQPTDKNVTTNTWK;LGYIPITK;NISTQQLIDIFQGK;TSQEQDSSGTVYQMVSSTPGAISYLAFSAIKDGVQK;TYDGKIEEVNK;V				778	168;1164;1728;1729;1948;4655;5060;5184;5823;5824;6181;7830;10593;10786;11550	True;True;True;True;True;True;True;True;True;True;True;True;True;True;True	205;1443;2123;2124;2380;5678;6161;6318;7090;7091;7511;9681;9682;13060;13061;13298;14252	6405;6406;6407;6408;34705;34706;34707;34708;34709;34710;34711;34712;34713;34714;34715;34716;34717;34718;34719;34720;34721;34722;49776;49777;49778;49779;49780;49781;49782;49783;49784;49785;49786;49787;49788;49789;49790;49791;49792;49793;49794;49795;49796;4	11550;11551;11552;52017;52018;52019;52020;52021;52022;52023;52024;52025;52026;52027;52028;52029;52030;52031;52032;52033;52034;52035;52036;52037;73422;73423;73424;73425;73426;73427;73428;73429;73430;73431;73432;73433;73434;73435;73436;73437;73438;73439;734	11552;52031;73422;73442;79995;172726;184553;188573;211998;212000;222328;275456;364262;370425;401968	1216;2437		133;191		-1
tr|K8QEJ1|K8QEJ1_LACRH Lactamase_B domain-containing protein OS=Lactobacillus rhamnosus LRHMDP2 OX=1203258 GN=LRHMDP2_1441 PE=4 SV=1	1	4	4	4	4	4	4	4	4	4	15	15	15	46.328	414	0	210.73	By MS/MS	By MS/MS	15	15	727920000	300720000	21	10	FLNGLNTIGGNIVEFATK;LYQVLIR;NIPIYLSEPSYR;TIQLTDLAQAPQQYVLQNSYAHLER				601	2902;7058;7821;10220	True;True;True;True	3544;3545;8557;9672;12577;12578;12579	77983;77984;77985;77986;77987;77988;77989;77990;77991;77992;77993;77994;77995;77996;77997;77998;77999;78000;78001;78002;78003;78004;78005;78006;78007;78008;78009;78010;176149;176150;176151;176152;176153;176154;176155;176156;176157;176158;176159;176160;176	112097;112098;112099;112100;112101;112102;112103;112104;112105;112106;112107;112108;112109;112110;112111;112112;112113;112114;112115;112116;112117;112118;112119;112120;112121;112122;112123;112124;112125;112126;112127;112128;112129;112130;247831;247832;247	112102;247840;275336;348403	958;959;960;2315;2316;2317		8;16;286;292;300;301		-1
tr|K8QD20|K8QD20_LACRH Alpha-acetolactate decarboxylase OS=Lactobacillus rhamnosus LRHMDP2 OX=1203258 GN=LRHMDP2_2886 PE=3 SV=1	1	10	10	10	9	7	9	7	9	7	47.5	47.5	47.5	25.704	236	0	209.4	By MS/MS	By MS/MS	43.6	39.4	4179600000	1290100000	50	30	AVLPQQPPYPTLTETASGQK;AVLPQQPPYPTLTETASGQKEFHAENIK;EVQEDEKVPFANVHYQHDVAAGK;LQGLDLAGFHK;LQTGNLFAAVR;QQFDTTSLVADILK;QQFDTTSLVADILKAES;VEGTFTQMHTR;VREVQEDEKVPFANVHYQHDVAAGK;VYQVNAQGK				493	1288;1289;2598;6661;6684;8695;8696;10978;11574;11841	True;True;True;True;True;True;True;True;True;True	1606;1607;3170;8095;8118;10735;10736;13528;14277;14587	39556;39557;39558;39559;39560;39561;39562;39563;39564;39565;39566;39567;39568;39569;39570;39571;39572;39573;39574;39575;39576;39577;39578;39579;39580;39581;70361;70362;70363;70364;70365;70366;70367;70368;70369;70370;70371;70372;70373;70374;70375;70376;703	59686;59687;59688;59689;59690;59691;59692;59693;59694;59695;59696;59697;59698;59699;59700;59701;59702;59703;59704;59705;59706;59707;59708;59709;59710;59711;59712;59713;59714;59715;59716;101567;101568;101569;101570;101571;101572;101573;101574;101575;101576	59694;59708;101582;237425;237873;299413;299428;376347;402776;411647	746		58		-1
tr|K8Q900|K8Q900_LACRH NADH:flavin oxidoreductase Old Yellow Enzyme family OS=Lactobacillus rhamnosus LRHMDP2 OX=1203258 GN=LRHMDP2_1924 PE=4 SV=1	1	17	17	17	16	10	16	10	16	10	52.5	52.5	52.5	41.826	381	0	187.07	By MS/MS	By MS/MS	51.2	32	1735300000	575460000	45	19	AAAAFDLVAIGHEMIR;AGGVGLFITGTANVNPLGK;AVLQIFSAGR;DHVAGALPIIVVGGIK;FIPGLSR;FPLAVVHEAEK;GFEGELSVADNRFIPGLSR;GQQPVSASAVAAPR;GVPLTTATNDEH;IDYLHVSQSDVWR;ILRGQQPVSASAVAAPR;ISPEELEQPGITLDDTLALIDALK;IVIPPMTTR;MRFPLAVVHEAEK;SDYTFLKPFTFK;TGGSKAVLQIFSAGR;VIAETADRPFLL				313	0;410;1290;1602;2832;2967;3252;3645;3811;4323;4731;4998;5130;7537;9245;10093;11166	True;True;True;True;True;True;True;True;True;True;True;True;True;True;True;True;True	0;482;1608;1979;3456;3620;3963;4441;4644;4645;5280;5770;6090;6246;9274;11414;12440;13767	0;1;2;3;11845;11846;11847;39582;39583;39584;39585;39586;39587;39588;39589;39590;39591;39592;39593;39594;39595;39596;39597;39598;39599;39600;39601;39602;47492;47493;75384;75385;75386;75387;75388;75389;75390;75391;75392;75393;75394;75395;75396;75397;79032;8	0;1;2;3;18904;18905;18906;59717;59718;59719;59720;59721;59722;59723;59724;59725;59726;59727;59728;59729;59730;59731;59732;59733;59734;59735;59736;59737;59738;70636;70637;108148;113270;124523;124524;124525;124526;124527;124528;124529;124530;138875;138876;1	3;18906;59732;70637;108148;113270;124528;138878;144598;161823;175158;182162;186752;264823;316780;345627;385421	477;478		80;378		-1
tr|K8QLA2|K8QLA2_LACRH Cell division protein SepF OS=Lactobacillus rhamnosus LRHMDP2 OX=1203258 GN=sepF PE=3 SV=1	1	12	12	12	12	8	12	8	12	8	92.1	92.1	92.1	16.763	151	0	179.43	By MS/MS	By MS/MS	92.1	46.4	4562400000	2868500000	56	41	AVVINFDR;AVVINFDRIEADDAR;AVVINFDRIEADDARR;EIGSHLLNNR;FNNFFAMDDEDEYQDQEDEQTQAAPKEPSNHGQYR;IGESIFLVTPANFEIDGSLASTIDSDGLNLSSQP;IVDFLTGTVFAINGEIK;IVDFLTGTVFAINGEIKR;IVVYEPR;IYSDAKEIGSHLLNNR;SNKVVSMNSPVGK;VVSMNSPVGK				1022	1336;1337;1338;2243;2952;4458;5102;5103;5181;5209;9595;11783	True;True;True;True;True;True;True;True;True;True;True;True	1673;1674;1675;2728;2729;3603;5438;6212;6213;6315;6348;6349;11842;11843;11844;14520	40585;40586;40587;40588;40589;40590;40591;40592;40593;40594;40595;40596;40597;40598;40599;40600;40601;40602;40603;40604;40605;40606;40607;40608;40609;40610;40611;40612;40613;40614;40615;40616;40617;40618;40619;40620;40621;40622;40623;40624;40625;40626;406	60780;60781;60782;60783;60784;60785;60786;60787;60788;60789;60790;60791;60792;60793;60794;60795;60796;60797;60798;60799;60800;60801;60802;60803;60804;60805;60806;60807;60808;60809;60810;60811;60812;60813;60814;60815;60816;60817;60818;60819;60820;60821;608	60781;60824;60839;89403;112928;165777;186094;186125;188517;189160;331310;410413	1555;1556;1557	607	46;81;112	51	-1
tr|K8QD01|K8QD01_LACRH Formate acetyltransferase OS=Lactobacillus rhamnosus LRHMDP2 OX=1203258 GN=LRHMDP2_2896 PE=3 SV=1	1	24	24	24	15	22	15	22	15	22	40.6	40.6	40.6	85.187	753	0	145.4	By MS/MS	By MS/MS	20.8	35.2	1172300000	3186200000	21	58	AFMPFGGIR;ANGGVLDADNNIPSTITSHGPGYLNKDLEK;DFIEHNLNQYDGDESFLAGPTEATTVLNNQVLNLK;DTRLNRTFATGISGLSHAVDSISAIK;ETLIDAQKHPEEYPTLTVR;FLKTLDNMGAAPEPNITLLWSER;FNDYNLTGDGEMTDDVIK;IAIYGIDR;IDTVIDAYIQR;IFTEYRK;IVGVQTDKPFK;IVGVQTDKPFKR;IVSDFPR;IVTGLPDAYGR;LGKLNEEQAQELID				485	346;921;1523;1921;2539;2891;2944;4186;4314;4430;5127;5128;5161;5172;6118;6541;6700;6796;7463;10030;10157;10306;11913;12071	True;True;True;True;True;True;True;True;True;True;True;True;True;True;True;True;True;True;True;True;True;True;True;True	410;411;1135;1136;1893;2348;3104;3531;3593;5105;5270;5406;6243;6244;6290;6304;7435;7942;8135;8246;9169;12368;12506;12691;14671;14848	10812;10813;10814;10815;10816;10817;10818;10819;10820;10821;10822;10823;10824;10825;10826;10827;27373;27374;27375;27376;27377;27378;27379;46137;53976;69149;69150;77704;78550;78551;78552;78553;78554;78555;78556;78557;78558;78559;78560;78561;78562;78563;785	17665;17666;17667;17668;17669;17670;17671;17672;17673;17674;17675;17676;17677;17678;17679;17680;17681;17682;17683;41485;41486;41487;41488;41489;41490;68914;79189;100025;100026;111589;112754;112755;112756;112757;112758;112759;112760;157452;157453;157454;15	17677;41489;68914;79189;100026;111589;112758;157464;161563;164891;186714;186723;187719;188202;220822;233239;238031;240721;262418;344211;346973;352742;413491;418775	735;736;737	273	69;77;78	112	-1
tr|K8QM79|K8QM79_LACRH Organic hydroperoxide resistance transcriptional regulator OS=Lactobacillus rhamnosus LRHMDP2 OX=1203258 GN=LRHMDP2_1420 PE=4 SV=1	1	4	4	4	4	4	4	4	4	4	37.1	37.1	37.1	16.083	140	0	142.67	By MS/MS	By MS/MS	37.1	37.1	1273200000	553600000	19	14	LMNLPQSEYDHIK;LMNLPQSEYDHIKSEVAR;QVGQTLELDSGTLTPLMK;VDEHLSAIADNAYPEA				1090	6515;6516;8840;10932	True;True;True;True	7913;7914;7915;10917;13476;13477	164771;164772;164773;164774;164775;164776;164777;164778;164779;164780;164781;164782;164783;164784;164785;164786;164787;164788;164789;164790;164791;164792;164793;164794;164795;164796;164797;164798;164799;164800;164801;164802;164803;164804;164805;164806;164	232760;232761;232762;232763;232764;232765;232766;232767;232768;232769;232770;232771;232772;232773;232774;232775;232776;232777;232778;232779;232780;232781;232782;232783;232784;232785;232786;232787;232788;232789;232790;232791;232792;232793;232794;232795;232	232768;232774;302547;375435	1637	637	135	108	-1
tr|K8QFD2|K8QFD2_LACRH Dihydrolipoyl dehydrogenase OS=Lactobacillus rhamnosus LRHMDP2 OX=1203258 GN=LRHMDP2_1084 PE=3 SV=1	1	14	14	14	12	9	12	9	12	9	28.9	28.9	28.9	49.084	467	0	140.89	By MS/MS	By MS/MS	28.7	18.4	6258700000	1847700000	77	25	ALSLAQTEGFVR;ASKFPFAANGR;DSAQTYTFK;FPFAANGR;GADLDFK;GADLDFKK;GLIKVDAQGR;GVTVITNAMAK;IAAEAISGK;NLIIATGSRPIEIK;TNKPNIYAIGDIVPGAALAHK;VVHTLTSGVAMLLK;VVHTLTSGVAMLLKK;YQDALEASTFGINAK				667	836;1124;1880;2963;3117;3118;3498;3829;4137;7900;10460;11750;11751;12242	True;True;True;True;True;True;True;True;True;True;True;True;True;True	1010;1387;2300;3616;3799;3800;4256;4668;4669;4670;5044;9762;12891;14475;14476;15056	23778;23779;23780;23781;23782;23783;23784;23785;23786;23787;23788;23789;23790;23791;23792;23793;23794;23795;23796;23797;23798;23799;23800;23801;23802;23803;23804;23805;23806;23807;23808;23809;23810;23811;23812;23813;23814;23815;23816;23817;23818;23819;238	36190;36191;36192;36193;36194;36195;36196;36197;36198;36199;36200;36201;36202;36203;36204;36205;36206;36207;36208;36209;36210;36211;36212;36213;36214;36215;36216;36217;36218;36219;36220;36221;36222;36223;36224;36225;36226;36227;36228;36229;36230;36231;362	36206;50438;76830;113242;117950;117958;133939;145171;155642;276879;359923;409501;409503;422187	1029;1030;1031	414	77;238;386	240	-1
tr|K8QLD2|K8QLD2_LACRH Universal stress protein OS=Lactobacillus rhamnosus LRHMDP2 OX=1203258 GN=LRHMDP2_1718 PE=3 SV=1	1	9	9	9	9	9	9	9	9	9	60.8	60.8	60.8	18.173	166	0	116.86	By MS/MS	By MS/MS	60.8	60.8	3340600000	1927600000	61	37	AFQNVSSFDSAMVEQVTENAK;LLIGSVTEYVTR;NIDLIMIGATGLNAVER;NQAELILIHIVDTR;RNQAELILIHIVDTR;TDLSNKPALASTK;TTMEGYVDQAK;TTMEGYVDQAKK;VSFSIEYGAPK				1036	356;6420;7792;8001;9064;9964;10640;10641;11598	True;True;True;True;True;True;True;True;True	423;7797;9635;9636;9901;11180;12291;13117;13118;13119;14306	11105;11106;11107;11108;11109;11110;11111;11112;11113;11114;11115;11116;11117;11118;11119;11120;11121;11122;11123;11124;11125;11126;11127;11128;11129;162680;162681;162682;162683;162684;162685;162686;162687;162688;162689;162690;162691;162692;162693;162694;	18006;18007;18008;18009;18010;18011;18012;18013;18014;18015;18016;18017;18018;18019;18020;18021;18022;18023;18024;18025;18026;18027;18028;18029;18030;18031;18032;18033;230039;230040;230041;230042;230043;230044;230045;230046;230047;230048;230049;230050;230	18025;230044;274421;281720;309179;342251;365764;365788;403638	1570	616	118	69	-1
tr|K8QD39|K8QD39_LACRH 3-hydroxyisobutyrate dehydrogenase related beta-hydroxyacid dehydrogenase OS=Lactobacillus rhamnosus LRHMDP2 OX=1203258 GN=LRHMDP2_2289 PE=4 SV=1	1	4	4	4	4	1	4	1	4	1	26.1	26.1	26.1	30.149	284	0	113.43	By MS/MS	By MS/MS	26.1	2.8	283850000	75509000	11	1	EASLVLIAAGDKQVVETVAPVLETFGK;FIDITNKK;ITAIQSAMPAHATLLDVPMIGGVK;LITNVAIMAAEAGIR				498	2094;2815;5019;6296	True;True;True;True	2552;3437;6112;7661	57985;57986;57987;57988;57989;57990;57991;57992;57993;57994;75136;75137;75138;75139;75140;75141;75142;75143;75144;75145;75146;75147;75148;75149;75150;75151;75152;128507;128508;128509;128510;128511;160139;160140;160141;160142;160143;160144;160145;160146;16	84139;84140;84141;84142;84143;84144;84145;84146;84147;84148;84149;84150;84151;84152;84153;84154;84155;84156;107790;107791;107792;107793;107794;107795;107796;107797;107798;107799;107800;107801;107802;107803;107804;182488;182489;182490;182491;182492;182493;	84139;107803;182490;226452					-1
tr|K8QHM8|K8QHM8_LACRH UPF0291 protein LRHMDP2_821 OS=Lactobacillus rhamnosus LRHMDP2 OX=1203258 GN=LRHMDP2_821 PE=3 SV=1	1	12	12	12	12	12	12	12	12	12	74.1	74.1	74.1	9.7399	81	0	95.421	By MS/MS	By MS/MS	74.1	74.1	19355000000	9367700000	90	62	AGLRDQIEHTQVFDK;AGLRDQIEHTQVFDKK;DQIEHTQVFDKK;DRSVGLTPEEKIER;EAYLKDFR;IQREHGWRED;LDRINELAK;LDRINELAKK;LREAYLK;LREAYLKDFR;SVGLTPEEK;SVGLTPEEKIER				830	444;445;1834;1871;2106;4908;5952;5953;6697;6698;9760;9761	True;True;True;True;True;True;True;True;True;True;True;True	525;526;2251;2291;2567;5981;7247;7248;7249;7250;8132;8133;12048;12049	12421;12422;12423;12424;12425;12426;12427;12428;12429;12430;12431;12432;12433;12434;12435;12436;12437;12438;12439;12440;12441;12442;12443;12444;12445;12446;12447;12448;12449;12450;12451;12452;12453;12454;12455;12456;12457;12458;12459;12460;12461;12462;124	19657;19658;19659;19660;19661;19662;19663;19664;19665;19666;19667;19668;19669;19670;19671;19672;19673;19674;19675;19676;19677;19678;19679;19680;19681;19682;19683;19684;19685;19686;19687;19688;19689;19690;19691;19692;19693;19694;19695;19696;19697;19698;196	19678;19735;76180;76655;84414;180090;216050;216079;238017;238022;335710;335744	1286		13		-1
tr|K8QS65|K8QS65_LACRH DUF124 domain-containing protein OS=Lactobacillus rhamnosus LRHMDP2 OX=1203258 GN=LRHMDP2_624 PE=4 SV=1	1	5	5	5	5	5	5	5	5	5	29.9	29.9	29.9	25.85	244	0	93.62	By MS/MS	By MS/MS	29.9	29.9	1808500000	651830000	35	14	AANAELAIAPGNPGVIK;ELTLDANHQYR;GLGGLMSAIGR;NIEALANLIQPFIPSNDN;SITSGESFFITTATGK				1228	110;2378;3487;7795;9441	True;True;True;True;True	135;136;2900;2901;4243;9639;9640;11645	4290;4291;4292;4293;4294;4295;4296;4297;4298;4299;4300;4301;4302;4303;4304;4305;4306;4307;4308;4309;4310;4311;4312;4313;4314;4315;4316;4317;4318;4319;4320;4321;4322;4323;4324;4325;4326;4327;4328;65627;65628;65629;65630;65631;65632;65633;65634;65635;65636;	8249;8250;8251;8252;8253;8254;8255;8256;8257;8258;8259;8260;8261;8262;8263;8264;8265;8266;8267;8268;8269;8270;8271;8272;8273;8274;8275;8276;8277;8278;8279;8280;8281;8282;8283;8284;8285;8286;8287;8288;8289;8290;95023;95024;95025;95026;95027;95028;95029;950	8254;95046;133534;274442;324504	1840;1841;1842;1843		90;111;242;244		-1
tr|K8Q3P7|K8Q3P7_LACRH Orotate phosphoribosyltransferase OS=Lactobacillus rhamnosus LRHMDP2 OX=1203258 GN=pyrE PE=3 SV=1	1	3	3	3	3	3	3	3	3	3	25	25	25	22.421	212	0	88.95	By MS/MS	By MS/MS	25	25	605960000	96523000	23	6	AVTLRPEAPFTWASGLK;LVVIDDLLSTGGSVLGAVAAAQK;TKLENQIASDLLR				126	1326;6994;10261	True;True;True	1659;8481;12634	40439;40440;40441;40442;40443;40444;40445;40446;40447;40448;40449;40450;40451;40452;40453;40454;40455;40456;40457;174916;174917;174918;174919;174920;174921;174922;174923;174924;174925;174926;174927;174928;174929;174930;174931;174932;174933;174934;174935;1	60622;60623;60624;60625;60626;60627;60628;60629;60630;60631;60632;60633;60634;60635;60636;60637;60638;60639;60640;60641;60642;60643;60644;60645;60646;60647;60648;60649;246228;246229;246230;246231;246232;246233;246234;246235;246236;246237;246238;246239;246	60636;246230;349618					-1
tr|K8Q211|K8Q211_LACRH Additional lipoprotein component of putative cobalamin ECF transporter OS=Lactobacillus rhamnosus LRHMDP2 OX=1203258 GN=LRHMDP2_2713 PE=4 SV=1	1	11	11	11	9	11	9	11	9	11	44.6	44.6	44.6	14.257	130	0	84.727	By MS/MS	By MS/MS	30.8	44.6	1632000000	5599600000	28	75	ASKGFITEIAGK;GFITEIAGK;GFITEIAGKK;KSVVMTGLK;KSVVMTGLKK;KTYWLYTINGK;SSSKPNQIVVTYQLK;SVVMTGLK;SVVMTGLKK;TYWLYTINGK;VVFDLSVTK				95	1125;3272;3273;5627;5628;5648;9695;9804;9805;10810;11740	True;True;True;True;True;True;True;True;True;True;True	1388;3988;3989;6846;6847;6870;11966;12100;12101;13323;14463	33566;33567;33568;33569;33570;33571;33572;33573;87186;87187;87188;87189;87190;87191;87192;87193;87194;87195;87196;87197;87198;87199;87200;87201;87202;87203;87204;87205;87206;87207;87208;87209;87210;87211;87212;87213;87214;87215;87216;87217;87218;87219;872	50479;50480;50481;50482;50483;50484;125242;125243;125244;125245;125246;125247;125248;125249;125250;125251;125252;125253;125254;125255;125256;125257;125258;125259;125260;125261;125262;125263;125264;125265;125266;125267;125268;125269;125270;125271;125272;12	50479;125254;125305;205102;205116;205663;333705;337093;337100;370739;408851	94		103		-1
tr|K8QLD7|K8QLD7_LACRH Probable tRNA sulfurtransferase OS=Lactobacillus rhamnosus LRHMDP2 OX=1203258 GN=thiI PE=3 SV=1	1	12	12	12	11	8	11	8	11	8	37.5	37.5	37.5	45.215	405	0	77.436	By MS/MS	By MS/MS	37.5	27.2	1115500000	591260000	25	23	AALMLSGGIDSPVAGYYALKR;ALHEFPNLTIRPK;IYFIEVPFTEIQEAVK;LDVDGLMAR;LSQVFGIQNFSPSIAVEK;LSQVFGIQNFSPSIAVEKDMAK;MHHPDMILR;MHIELNGEPSDQVMAR;MQYSEIMVR;SSDQFLNQDQDVIAELL;TIQGAGGLPVGTAGR;YYESKLDVDGLMAR				1039	94;774;5195;5960;6787;6788;7237;7238;7532;9673;10219;12381	True;True;True;True;True;True;True;True;True;True;True;True	117;932;6331;7258;8236;8237;8811;8812;9268;11942;12576;15213	4126;4127;21508;21509;21510;21511;21512;21513;21514;21515;21516;21517;21518;21519;21520;21521;21522;21523;21524;21525;21526;21527;21528;21529;21530;133389;133390;133391;133392;133393;133394;133395;133396;133397;133398;133399;133400;133401;133402;133403;15	8043;8044;32807;32808;32809;32810;32811;32812;32813;32814;32815;32816;32817;32818;32819;32820;32821;32822;32823;32824;32825;32826;32827;32828;32829;188775;188776;188777;188778;188779;188780;188781;188782;188783;188784;188785;188786;188787;188788;188789;18	8043;32827;188793;216233;240502;240503;254444;254445;264627;333199;348388;425602	1571		55		-1

## Sheet: Table S3. Statistical analysis
proteinName	ac	geneName	proteinDescription	nbPeptides	Aerobic-1	Aerobic-2	Aerobic-3	Static-1	Static-2	Static-3	meanInt_Aerobic	meanInt_Static	cv_Aerobic	cv_Static	log2ratio_Static/Aerobic	pValue_Aerobic vs. Static	-log10_pValue_Aerobic vs. Static	qValue_Aerobic vs. Static	-log10_qValue_Aerobic vs. Static	log2ratio_Aerobic/Static
tr|K8Q1F8|K8Q1F8_LACRH	K8Q1F8	LRHMDP2_2770	tr|K8Q1F8|K8Q1F8_LACRH Transcriptional regulator, GntR family domain / Aspartate aminotransferase OS=Lactobacillus rhamnosus LRHMDP2 OX=1203258 GN=LRHMDP2_2770 PE=4 SV=1	22	243730000	209840000	209200000	428700000	442040000	388990000	2.20923e+08	419910000	0.0894145	0.0657182	0.928141	0.000553464	3.25691	0.0186937	1.72831	-0.928141
tr|K8Q211|K8Q211_LACRH	K8Q211	LRHMDP2_2713	tr|K8Q211|K8Q211_LACRH Additional lipoprotein component of putative cobalamin ECF transporter OS=Lactobacillus rhamnosus LRHMDP2 OX=1203258 GN=LRHMDP2_2713 PE=4 SV=1	12	112250000	137370000	158010000	463640000	580960000	390010000	1.35877e+08	4.78203e+08	0.168657	0.201388	1.81005	0.000178917	3.74735	0.0091177	2.04011	-1.81005
tr|K8Q3P7|K8Q3P7_LACRH	K8Q3P7	pyrE	tr|K8Q3P7|K8Q3P7_LACRH Orotate phosphoribosyltransferase OS=Lactobacillus rhamnosus LRHMDP2 OX=1203258 GN=pyrE PE=3 SV=1	3	44943000	88094000	75141000	12632000	17125000	11399000	6.93927e+07	1.37187e+07	0.319088	0.219679	-2.30488	0.000328661	3.48325	0.0138	1.86012	2.30488
tr|K8Q3Q2|K8Q3Q2_LACRH	K8Q3Q2	pyrC	tr|K8Q3Q2|K8Q3Q2_LACRH Dihydroorotase OS=Lactobacillus rhamnosus LRHMDP2 OX=1203258 GN=pyrC PE=3 SV=1	13	94698000	118150000	77531000	27581000	36838000	18715000	96793000	2.77113e+07	0.21066	0.327022	-1.8372	0.000956608	3.01927	0.0265764	1.5755	1.8372
tr|K8Q3Z2|K8Q3Z2_LACRH	K8Q3Z2	LRHMDP2_2372	tr|K8Q3Z2|K8Q3Z2_LACRH Thioredoxin OS=Lactobacillus rhamnosus LRHMDP2 OX=1203258 GN=LRHMDP2_2372 PE=3 SV=1	16	998910000	796380000	659770000	377840000	383320000	326690000	8.18353e+08	3.62617e+08	0.208509	0.0861345	-1.15718	0.00107557	2.96836	0.0283651	1.54722	1.15718
tr|K8Q441|K8Q441_LACRH	K8Q441	LRHMDP2_2812	tr|K8Q441|K8Q441_LACRH Uncharacterized protein OS=Lactobacillus rhamnosus LRHMDP2 OX=1203258 GN=LRHMDP2_2812 PE=4 SV=1	11	1451100000	1424500000	1285200000	694300000	681250000	816960000	1.38693e+09	7.30837e+08	0.0642438	0.102444	-0.927124	0.000642322	3.19225	0.0196863	1.70584	0.927124
tr|K8Q4T0|K8Q4T0_LACRH	K8Q4T0	LRHMDP2_2712	tr|K8Q4T0|K8Q4T0_LACRH Adenosylcobalamin-dependent ribonucleoside-triphosphate reductase OS=Lactobacillus rhamnosus LRHMDP2 OX=1203258 GN=LRHMDP2_2712 PE=3 SV=1	38	235370000	232020000	237230000	904110000	932830000	975720000	2.34873e+08	9.37553e+08	0.0112413	0.0384382	1.99637	3.31012e-06	5.48016	0.00187684	2.72657	-1.99637
tr|K8Q549|K8Q549_LACRH	K8Q549	LRHMDP2_2632	tr|K8Q549|K8Q549_LACRH Citrate lyase beta chain OS=Lactobacillus rhamnosus LRHMDP2 OX=1203258 GN=LRHMDP2_2632 PE=4 SV=1	16	26094000	22330000	22462000	166660000	165280000	213840000	2.36287e+07	1.81927e+08	0.0904013	0.151964	2.93798	2.58552e-06	5.58745	0.00187684	2.72657	-2.93798
tr|K8Q595|K8Q595_LACRH	K8Q595	LRHMDP2_2599	tr|K8Q595|K8Q595_LACRH Pyruvate oxidase OS=Lactobacillus rhamnosus LRHMDP2 OX=1203258 GN=LRHMDP2_2599 PE=3 SV=1	27	127710000	128900000	116430000	68082000	56754000	60386000	1.24347e+08	6.17407e+07	0.0553437	0.0936858	-1.01272	0.000340522	3.46785	0.0138	1.86012	1.01272
tr|K8Q5E9|K8Q5E9_LACRH	K8Q5E9	LRHMDP2_2527	tr|K8Q5E9|K8Q5E9_LACRH Oxidoreductase of aldo/keto reductase family, subgroup 1 OS=Lactobacillus rhamnosus LRHMDP2 OX=1203258 GN=LRHMDP2_2527 PE=4 SV=1	19	855430000	926240000	889410000	558150000	567160000	514390000	890360000	5.46567e+08	0.0397755	0.0516453	-0.704538	0.00128288	2.89181	0.0303081	1.51844	0.704538
tr|K8Q5G3|K8Q5G3_LACRH	K8Q5G3	LRHMDP2_2877	tr|K8Q5G3|K8Q5G3_LACRH Lipoate--protein ligase OS=Lactobacillus rhamnosus LRHMDP2 OX=1203258 GN=LRHMDP2_2877 PE=4 SV=1	30	468770000	524460000	555380000	272300000	291830000	274950000	5.16203e+08	2.79693e+08	0.0850273	0.0378767	-0.881231	0.000576965	3.23885	0.0186937	1.72831	0.881231
tr|K8Q6G7|K8Q6G7_LACRH	K8Q6G7	carA	tr|K8Q6G7|K8Q6G7_LACRH Carbamoyl-phosphate synthase small chain OS=Lactobacillus rhamnosus LRHMDP2 OX=1203258 GN=carA PE=3 SV=1	11	242330000	257870000	255470000	156160000	129120000	127690000	251890000	1.37657e+08	0.0332118	0.116524	-0.877463	0.000836766	3.0774	0.0243306	1.61385	0.877463
tr|K8Q6T6|K8Q6T6_LACRH	K8Q6T6	LRHMDP2_1960	tr|K8Q6T6|K8Q6T6_LACRH Uncharacterized protein OS=Lactobacillus rhamnosus LRHMDP2 OX=1203258 GN=LRHMDP2_1960 PE=4 SV=1	12	2058500000	2020200000	1803200000	651430000	546330000	576850000	1.96063e+09	5.91537e+08	0.070222	0.0914015	-1.73029	1.99589e-05	4.69986	0.00325854	2.48698	1.73029
tr|K8Q6V5|K8Q6V5_LACRH	K8Q6V5	LRHMDP2_1980	tr|K8Q6V5|K8Q6V5_LACRH Lactate 2-monooxygenase OS=Lactobacillus rhamnosus LRHMDP2 OX=1203258 GN=LRHMDP2_1980 PE=3 SV=1	26	681640000	708270000	597900000	284420000	286480000	272270000	6.62603e+08	2.81057e+08	0.0869222	0.0273214	-1.23391	9.29734e-05	4.03164	0.00635131	2.19714	1.23391
tr|K8Q706|K8Q706_LACRH	K8Q706	LRHMDP2_2035	tr|K8Q706|K8Q706_LACRH Putative pheromone lipoprotein OS=Lactobacillus rhamnosus LRHMDP2 OX=1203258 GN=LRHMDP2_2035 PE=4 SV=1	33	4855900000	4818000000	5004800000	8115000000	9429800000	9160800000	4892900000	8.90187e+09	0.020181	0.0780278	0.860602	0.000556387	3.25462	0.0186937	1.72831	-0.860602
tr|K8Q7A0|K8Q7A0_LACRH	K8Q7A0	LRHMDP2_2560	tr|K8Q7A0|K8Q7A0_LACRH Pyridoxine 5-phosphate oxidase V related favin-nucleotide-binding protein OS=Lactobacillus rhamnosus LRHMDP2 OX=1203258 GN=LRHMDP2_2560 PE=4 SV=1	15	1672200000	1273600000	1316300000	229290000	167070000	175420000	1420700000	1.90593e+08	0.154043	0.177191	-2.9015	7.14869e-06	5.14577	0.0027022	2.56828	2.9015
tr|K8Q7D7|K8Q7D7_LACRH	K8Q7D7	LRHMDP2_1766	tr|K8Q7D7|K8Q7D7_LACRH Probable phosphoketolase OS=Lactobacillus rhamnosus LRHMDP2 OX=1203258 GN=LRHMDP2_1766 PE=3 SV=1	35	302120000	489790000	440400000	162810000	201460000	177470000	410770000	180580000	0.236824	0.108051	-1.16161	0.00212772	2.67209	0.0375779	1.42507	1.16161
tr|K8Q7J1|K8Q7J1_LACRH	K8Q7J1	LRHMDP2_2182	tr|K8Q7J1|K8Q7J1_LACRH NADH dehydrogenase OS=Lactobacillus rhamnosus LRHMDP2 OX=1203258 GN=LRHMDP2_2182 PE=4 SV=1	19	182740000	230810000	244680000	91024000	116610000	114660000	219410000	1.07431e+08	0.14815	0.132574	-1.02801	0.00148859	2.82723	0.030692	1.51298	1.02801
tr|K8Q900|K8Q900_LACRH	K8Q900	LRHMDP2_1924	tr|K8Q900|K8Q900_LACRH NADH:flavin oxidoreductase Old Yellow Enzyme family OS=Lactobacillus rhamnosus LRHMDP2 OX=1203258 GN=LRHMDP2_1924 PE=4 SV=1	16	78683000	87522000	88326000	34496000	38056000	32502000	8.48437e+07	35018000	0.0630621	0.080346	-1.27782	8.82112e-05	4.05448	0.00635131	2.19714	1.27782
tr|K8Q9I4|K8Q9I4_LACRH	K8Q9I4	LRHMDP2_2878	tr|K8Q9I4|K8Q9I4_LACRH Neutral endopeptidase OS=Lactobacillus rhamnosus LRHMDP2 OX=1203258 GN=LRHMDP2_2878 PE=4 SV=1	21	180500000	157780000	165690000	114890000	110780000	97858000	167990000	1.07843e+08	0.0686547	0.0824146	-0.640562	0.00347715	2.45878	0.0455171	1.34183	0.640562
tr|K8QAT7|K8QAT7_LACRH	K8QAT7	argG	tr|K8QAT7|K8QAT7_LACRH Argininosuccinate synthase OS=Lactobacillus rhamnosus LRHMDP2 OX=1203258 GN=argG PE=3 SV=1	22	239390000	252960000	261190000	350920000	469460000	418690000	251180000	4.13023e+08	0.043827	0.143994	0.708218	0.00407741	2.38962	0.0490997	1.30892	-0.708218
tr|K8QB15|K8QB15_LACRH	K8QB15	LRHMDP2_2651	tr|K8QB15|K8QB15_LACRH Acetolactate synthase catabolic OS=Lactobacillus rhamnosus LRHMDP2 OX=1203258 GN=LRHMDP2_2651 PE=3 SV=1	21	195710000	257780000	236340000	35798000	36102000	22696000	2.29943e+08	31532000	0.137101	0.242728	-2.88904	2.32641e-05	4.63331	0.00325854	2.48698	2.88904
tr|K8QBP7|K8QBP7_LACRH	K8QBP7	LRHMDP2_1731	tr|K8QBP7|K8QBP7_LACRH Deoxyadenosine kinase / Deoxyguanosine kinase OS=Lactobacillus rhamnosus LRHMDP2 OX=1203258 GN=LRHMDP2_1731 PE=3 SV=1	17	183600000	225670000	218620000	357940000	520050000	445870000	2.09297e+08	4.41287e+08	0.107653	0.183899	1.06526	0.0014613	2.83526	0.030692	1.51298	-1.06526
tr|K8QCB0|K8QCB0_LACRH	K8QCB0	carB	tr|K8QCB0|K8QCB0_LACRH Carbamoyl-phosphate synthase large chain OS=Lactobacillus rhamnosus LRHMDP2 OX=1203258 GN=carB PE=3 SV=1	50	90350000	150850000	129650000	38510000	44593000	42788000	1.23617e+08	4.19637e+07	0.248332	0.0744491	-1.52929	0.000512318	3.29046	0.0186937	1.72831	1.52929
tr|K8QCB4|K8QCB4_LACRH	K8QCB4	pyrR	tr|K8QCB4|K8QCB4_LACRH Bifunctional protein PyrR OS=Lactobacillus rhamnosus LRHMDP2 OX=1203258 GN=pyrR PE=3 SV=1	15	331050000	459880000	435490000	112610000	153420000	141390000	4.08807e+08	1.35807e+08	0.167401	0.154411	-1.58748	0.000247078	3.60717	0.0116744	1.93276	1.58748
tr|K8QCI9|K8QCI9_LACRH	K8QCI9	LRHMDP2_2365	tr|K8QCI9|K8QCI9_LACRH UPF0297 protein LRHMDP2_2365 OS=Lactobacillus rhamnosus LRHMDP2 OX=1203258 GN=LRHMDP2_2365 PE=3 SV=1	12	694210000	729170000	667960000	290020000	332850000	324820000	6.97113e+08	3.15897e+08	0.0440504	0.07207	-1.14357	0.000127	3.8962	0.00763486	2.1172	1.14357
tr|K8QCV1|K8QCV1_LACRH	K8QCV1	LRHMDP2_1050	tr|K8QCV1|K8QCV1_LACRH Cell division transporter ATP-binding protein FtsE OS=Lactobacillus rhamnosus LRHMDP2 OX=1203258 GN=LRHMDP2_1050 PE=4 SV=1	16	199040000	184150000	214530000	338030000	331560000	313560000	199240000	3.27717e+08	0.0762447	0.0386909	0.720015	0.00145694	2.83656	0.030692	1.51298	-0.720015
tr|K8QD01|K8QD01_LACRH	K8QD01	LRHMDP2_2896	tr|K8QD01|K8QD01_LACRH Formate acetyltransferase OS=Lactobacillus rhamnosus LRHMDP2 OX=1203258 GN=LRHMDP2_2896 PE=3 SV=1	24	61209000	61896000	64202000	140160000	162050000	179920000	6.24357e+07	160710000	0.0251104	0.123912	1.35682	9.52136e-05	4.0213	0.00635131	2.19714	-1.35682
tr|K8QD20|K8QD20_LACRH	K8QD20	LRHMDP2_2886	tr|K8QD20|K8QD20_LACRH Alpha-acetolactate decarboxylase OS=Lactobacillus rhamnosus LRHMDP2 OX=1203258 GN=LRHMDP2_2886 PE=3 SV=1	10	296310000	340210000	282510000	124590000	139090000	123890000	3.06343e+08	129190000	0.098354	0.0664199	-1.24319	0.000127921	3.89306	0.00763486	2.1172	1.24319
tr|K8QD39|K8QD39_LACRH	K8QD39	LRHMDP2_2289	tr|K8QD39|K8QD39_LACRH 3-hydroxyisobutyrate dehydrogenase related beta-hydroxyacid dehydrogenase OS=Lactobacillus rhamnosus LRHMDP2 OX=1203258 GN=LRHMDP2_2289 PE=4 SV=1	4	60963000	39755000	38421000	22646000	16405000	16553000	4.63797e+07	1.85347e+07	0.272687	0.192142	-1.30683	0.00199894	2.6992	0.0359809	1.44393	1.30683
tr|K8QDE0|K8QDE0_LACRH	K8QDE0	LRHMDP2_784	tr|K8QDE0|K8QDE0_LACRH Uncharacterized protein OS=Lactobacillus rhamnosus LRHMDP2 OX=1203258 GN=LRHMDP2_784 PE=4 SV=1	18	3768500000	3368800000	3790700000	1358600000	1789100000	1692600000	3.64267e+09	1.61343e+09	0.0651817	0.140015	-1.1827	0.00034074	3.46758	0.0138	1.86012	1.1827
tr|K8QE31|K8QE31_LACRH	K8QE31	LRHMDP2_2144	tr|K8QE31|K8QE31_LACRH ThiJ/PfpI family protein OS=Lactobacillus rhamnosus LRHMDP2 OX=1203258 GN=LRHMDP2_2144 PE=3 SV=1	10	1279900000	1350800000	1286800000	852580000	829010000	787120000	1.30583e+09	8.22903e+08	0.0299386	0.0402897	-0.666536	0.00145721	2.83648	0.030692	1.51298	0.666536
tr|K8QEJ1|K8QEJ1_LACRH	K8QEJ1	LRHMDP2_1441	tr|K8QEJ1|K8QEJ1_LACRH Lactamase_B domain-containing protein OS=Lactobacillus rhamnosus LRHMDP2 OX=1203258 GN=LRHMDP2_1441 PE=4 SV=1	4	68747000	68253000	71574000	36468000	46786000	31493000	6.95247e+07	38249000	0.0257733	0.20394	-0.881295	0.00292192	2.53433	0.0446058	1.35061	0.881295
tr|K8QFD2|K8QFD2_LACRH	K8QFD2	LRHMDP2_1084	tr|K8QFD2|K8QFD2_LACRH Dihydrolipoyl dehydrogenase OS=Lactobacillus rhamnosus LRHMDP2 OX=1203258 GN=LRHMDP2_1084 PE=3 SV=1	15	521920000	691830000	547950000	272680000	228960000	288620000	5.87233e+08	263420000	0.155839	0.117262	-1.15227	0.000665429	3.1769	0.0198578	1.70207	1.15227
tr|K8QFX4|K8QFX4_LACRH	K8QFX4	pyrB	tr|K8QFX4|K8QFX4_LACRH Aspartate carbamoyltransferase OS=Lactobacillus rhamnosus LRHMDP2 OX=1203258 GN=pyrB PE=3 SV=1	17	167000000	241620000	231780000	83625000	75619000	79306000	2.13467e+08	7.95167e+07	0.189917	0.0503939	-1.40701	0.000296346	3.5282	0.0134423	1.87153	1.40701
tr|K8QGF6|K8QGF6_LACRH	K8QGF6	deoC	tr|K8QGF6|K8QGF6_LACRH Deoxyribose-phosphate aldolase OS=Lactobacillus rhamnosus LRHMDP2 OX=1203258 GN=deoC PE=3 SV=1	13	424360000	282630000	245830000	121120000	142850000	161160000	3.17607e+08	141710000	0.296796	0.141446	-1.13414	0.00404546	2.39303	0.0490997	1.30892	1.13414
tr|K8QGX3|K8QGX3_LACRH	K8QGX3	LRHMDP2_203	tr|K8QGX3|K8QGX3_LACRH Pyruvate oxidase OS=Lactobacillus rhamnosus LRHMDP2 OX=1203258 GN=LRHMDP2_203 PE=3 SV=1	24	192040000	238060000	187180000	46271000	37223000	48302000	205760000	43932000	0.13646	0.134258	-2.22819	1.79679e-05	4.7455	0.00325854	2.48698	2.22819
tr|K8QH56|K8QH56_LACRH	K8QH56	LRHMDP2_1112	tr|K8QH56|K8QH56_LACRH Phosphate-binding protein OS=Lactobacillus rhamnosus LRHMDP2 OX=1203258 GN=LRHMDP2_1112 PE=3 SV=1	15	90549000	75863000	92223000	137760000	154610000	167540000	8.62117e+07	1.53303e+08	0.104408	0.0974078	0.831286	0.0016867	2.77296	0.0326596	1.48599	-0.831286
tr|K8QHI9|K8QHI9_LACRH	K8QHI9	rbfA	tr|K8QHI9|K8QHI9_LACRH Ribosome-binding factor A OS=Lactobacillus rhamnosus LRHMDP2 OX=1203258 GN=rbfA PE=3 SV=1	11	215000000	233110000	189610000	136440000	122540000	131110000	2.12573e+08	130030000	0.102794	0.053931	-0.705362	0.00248292	2.60504	0.0414063	1.38293	0.705362
tr|K8QHM8|K8QHM8_LACRH	K8QHM8	LRHMDP2_821	tr|K8QHM8|K8QHM8_LACRH UPF0291 protein LRHMDP2_821 OS=Lactobacillus rhamnosus LRHMDP2 OX=1203258 GN=LRHMDP2_821 PE=3 SV=1	12	952640000	1172600000	1016800000	583570000	609980000	693940000	1.04735e+09	6.29163e+08	0.108003	0.0916001	-0.733685	0.00281523	2.55049	0.0443398	1.35321	0.733685
tr|K8QI55|K8QI55_LACRH	K8QI55	LRHMDP2_2046	tr|K8QI55|K8QI55_LACRH Alkyl hydroperoxide reductase C OS=Lactobacillus rhamnosus LRHMDP2 OX=1203258 GN=LRHMDP2_2046 PE=3 SV=1	12	884120000	987470000	934990000	1698300000	1621600000	1937900000	9.35527e+08	1752600000	0.0552385	0.094142	0.902953	0.000618686	3.20853	0.0194886	1.71022	-0.902953
tr|K8QIY4|K8QIY4_LACRH	K8QIY4	LRHMDP2_17	tr|K8QIY4|K8QIY4_LACRH Putative NAD(FAD)-dependent dehydrogenase OS=Lactobacillus rhamnosus LRHMDP2 OX=1203258 GN=LRHMDP2_17 PE=4 SV=1	13	490620000	520780000	480910000	118390000	172940000	163180000	4.97437e+08	1.51503e+08	0.0417957	0.192004	-1.73359	9.5112e-05	4.02176	0.00635131	2.19714	1.73359
tr|K8QJ10|K8QJ10_LACRH	K8QJ10	LRHMDP2_490	tr|K8QJ10|K8QJ10_LACRH Glycogen biosynthesis protein GlgD, glucose-1-phosphate adenylyltransferase family OS=Lactobacillus rhamnosus LRHMDP2 OX=1203258 GN=LRHMDP2_490 PE=4 SV=1	13	95047000	93413000	86264000	42258000	47918000	52487000	9.15747e+07	4.75543e+07	0.0510095	0.107754	-0.949757	0.000576192	3.23943	0.0186937	1.72831	0.949757
tr|K8QJU7|K8QJU7_LACRH	K8QJU7	LRHMDP2_357	tr|K8QJU7|K8QJU7_LACRH ABC transporter substrate-binding protein OS=Lactobacillus rhamnosus LRHMDP2 OX=1203258 GN=LRHMDP2_357 PE=4 SV=1	20	113050000	100420000	105800000	230750000	228820000	214190000	1.06423e+08	2.24587e+08	0.0595549	0.04032	1.07836	0.00014627	3.83485	0.00829349	2.08126	-1.07836
tr|K8QLA2|K8QLA2_LACRH	K8QLA2	sepF	tr|K8QLA2|K8QLA2_LACRH Cell division protein SepF OS=Lactobacillus rhamnosus LRHMDP2 OX=1203258 GN=sepF PE=3 SV=1	12	504050000	483480000	454290000	326010000	313760000	325880000	4.80607e+08	3.21883e+08	0.0520262	0.0218567	-0.577239	0.0031318	2.50421	0.0446058	1.35061	0.577239
tr|K8QLC1|K8QLC1_LACRH	K8QLC1	LRHMDP2_1703	tr|K8QLC1|K8QLC1_LACRH Glycine cleavage system H protein OS=Lactobacillus rhamnosus LRHMDP2 OX=1203258 GN=LRHMDP2_1703 PE=3 SV=1	12	7032900000	7382900000	6119500000	4140800000	4312000000	4670100000	6845100000	4374300000	0.0952946	0.0617456	-0.643334	0.00373841	2.42731	0.0476332	1.32209	0.643334
tr|K8QLD2|K8QLD2_LACRH	K8QLD2	LRHMDP2_1718	tr|K8QLD2|K8QLD2_LACRH Universal stress protein OS=Lactobacillus rhamnosus LRHMDP2 OX=1203258 GN=LRHMDP2_1718 PE=3 SV=1	9	268620000	279030000	268330000	171020000	172400000	154780000	2.71993e+08	1.66067e+08	0.0224111	0.0590056	-0.713284	0.00118325	2.92692	0.0292878	1.53331	0.713284
tr|K8QLD7|K8QLD7_LACRH	K8QLD7	thiI	tr|K8QLD7|K8QLD7_LACRH Probable tRNA sulfurtransferase OS=Lactobacillus rhamnosus LRHMDP2 OX=1203258 GN=thiI PE=3 SV=1	13	57795000	72631000	62025000	39880000	40327000	42300000	6.41503e+07	4.08357e+07	0.119141	0.0315336	-0.645437	0.00400218	2.3977	0.0490997	1.30892	0.645437
tr|K8QLE7|K8QLE7_LACRH	K8QLE7	LRHMDP2_1733	tr|K8QLE7|K8QLE7_LACRH Oligopeptide ABC transporter periplasmic oligopeptide-binding protein OppA OS=Lactobacillus rhamnosus LRHMDP2 OX=1203258 GN=LRHMDP2_1733 PE=4 SV=1	15	115190000	88359000	90248000	56515000	43637000	48325000	9.79323e+07	4.94923e+07	0.152916	0.131695	-0.982087	0.00159287	2.79782	0.0322557	1.49139	0.982087
tr|K8QLH4|K8QLH4_LACRH	K8QLH4	LRHMDP2_405	tr|K8QLH4|K8QLH4_LACRH Transcriptional regulator, MarR family OS=Lactobacillus rhamnosus LRHMDP2 OX=1203258 GN=LRHMDP2_405 PE=4 SV=1	11	175430000	163010000	165350000	248600000	242530000	253660000	167930000	2.48263e+08	0.0393005	0.0224465	0.564502	0.00315687	2.50074	0.0446058	1.35061	-0.564502
tr|K8QM79|K8QM79_LACRH	K8QM79	LRHMDP2_1420	tr|K8QM79|K8QM79_LACRH Organic hydroperoxide resistance transcriptional regulator OS=Lactobacillus rhamnosus LRHMDP2 OX=1203258 GN=LRHMDP2_1420 PE=4 SV=1	5	153760000	168710000	132290000	90889000	76036000	90700000	1.51587e+08	85875000	0.120769	0.0992297	-0.817608	0.00225977	2.64594	0.0382475	1.4174	0.817608
tr|K8QNN2|K8QNN2_LACRH	K8QNN2	LRHMDP2_1305	tr|K8QNN2|K8QNN2_LACRH Alcohol dehydrogenase OS=Lactobacillus rhamnosus LRHMDP2 OX=1203258 GN=LRHMDP2_1305 PE=3 SV=1	16	174100000	280960000	248580000	785000000	630010000	617870000	2.34547e+08	6.77627e+08	0.23362	0.137518	1.55046	0.00053306	3.27322	0.0186937	1.72831	-1.55046
tr|K8QQ66|K8QQ66_LACRH	K8QQ66	LRHMDP2_166	tr|K8QQ66|K8QQ66_LACRH NADH peroxidase Npx OS=Lactobacillus rhamnosus LRHMDP2 OX=1203258 GN=LRHMDP2_166 PE=4 SV=1	23	401130000	536740000	568740000	83396000	96174000	92117000	5.02203e+08	9.05623e+07	0.177184	0.0720976	-2.45758	1.19839e-05	4.9214	0.00325854	2.48698	2.45758
tr|K8QQD2|K8QQD2_LACRH	K8QQD2	LRHMDP2_241	tr|K8QQD2|K8QQD2_LACRH Cysteine synthase OS=Lactobacillus rhamnosus LRHMDP2 OX=1203258 GN=LRHMDP2_241 PE=3 SV=1	25	561090000	598220000	604870000	421330000	349050000	353270000	588060000	374550000	0.0401187	0.10831	-0.655459	0.00332132	2.47869	0.0453781	1.34315	0.655459
tr|K8QQU7|K8QQU7_LACRH	K8QQU7	LRHMDP2_391	tr|K8QQU7|K8QQU7_LACRH Thiol peroxidase Tpx-type OS=Lactobacillus rhamnosus LRHMDP2 OX=1203258 GN=LRHMDP2_391 PE=4 SV=1	11	1501900000	1515000000	1044700000	470800000	405250000	435810000	1.35387e+09	4.37287e+08	0.197823	0.0750079	-1.61245	0.000184927	3.733	0.0091177	2.04011	1.61245
tr|K8QS65|K8QS65_LACRH	K8QS65	LRHMDP2_624	tr|K8QS65|K8QS65_LACRH DUF124 domain-containing protein OS=Lactobacillus rhamnosus LRHMDP2 OX=1203258 GN=LRHMDP2_624 PE=4 SV=1	5	162130000	150990000	128400000	64103000	82423000	92002000	1.47173e+08	7.95093e+07	0.116773	0.178292	-0.897643	0.00349205	2.45692	0.0455171	1.34183	0.897643
tr|K8QSC4|K8QSC4_LACRH	K8QSC4	groS	tr|K8QSC4|K8QSC4_LACRH 10 kDa chaperonin OS=Lactobacillus rhamnosus LRHMDP2 OX=1203258 GN=groS PE=3 SV=1	17	46856000000	35039000000	36461000000	19008000000	22182000000	23951000000	39452000000	2.17137e+10	0.163524	0.115345	-0.855822	0.00312703	2.50487	0.0446058	1.35061	0.855822

## Sheet: Table S4
Protein IDs, protein, gene	Number of proteins	Peptides	Razor + unique peptides	Unique peptides	Peptides Aerobic	Peptides Static	Razor + unique peptides Aerobic	Razor + unique peptides Static	Unique peptides Aerobic	Unique peptides Static	Unique + razor sequence coverage [%]	Unique sequence coverage [%]	Mol. weight [kDa]	Sequence length	Score
tr|K8Q510|K8Q510_LACRH L-lactate dehydrogenase GN=ldh	1	32	32	32	30	30	30	30	30	30	76.4	76.4	35.53	326	323.31
tr|K8Q7H2|K8Q7H2_LACRH D-lactate dehydrogenase GN=LRHMDP2_1801	1	15	15	15	11	9	11	9	11	9	55.3	55.3	37.143	333	323.31
tr|K8QH33|K8QH33_LACRH Pyruvate dehydrogenase E1 component subunit alpha GN=pdhA	1	27	27	27	25	18	25	18	25	18	81.6	81.6	40.723	370	323.31
tr|K8QPT7|K8QPT7_LACRH Pyruvate dehydrogenase E1 component beta subunit GN=LRHMDP2_1086	1	17	17	17	16	17	16	17	16	17	60.9	60.9	35.197	325	323.31
tr|K8QCY2|K8QCY2_LACRH Dihydrolipoamide acetyltransferase component of pyruvate dehydrogenase complex GN=LRHMDP2_1085	1	30	30	30	29	25	29	25	29	25	71.6	71.6	57.459	546	323.31
tr|K8QMA9|K8QMA9_LACRH Phosphate acetyltransferase GN=LRHMDP2_1450	1	25	25	25	22	24	22	24	22	24	85.8	85.8	35.226	325	323.31
tr|K8QQY4|K8QQY4_LACRH Aldehyde-alcohol dehydrogenase GN=LRHMDP2_421	1	42	42	42	24	36	24	36	24	36	53.8	53.8	94.552	868	323.31
tr|K8Q6U9|K8Q6U9_LACRH Oxaloacetate decarboxylase alpha chain GN=LRHMDP2_2635	1	14	14	14	3	13	3	13	3	13	42	42	51.751	467	70.888
tr|K8QJE3|K8QJE3_LACRH Acetate kinase GN=ackA	1	10	10	9	3	7	3	7	2	6	33.9	31.5	41.819	381	44.575
