# Supplementary material for: Adaptation of Lacticaseibacillus rhamnosus CM MSU 529 to Aerobic Growth: A Proteomic Approach
Source: Microorganisms. 2023 Jan 25;11(2):313. doi: 10.3390/microorganisms11020313 (PMC9963975; doi:10.3390/microorganisms11020313)
Supplement: Supplementary file 1 [file microorganisms-11-00313-s001.zip › Tables S5-S8.xls]

## Sheet: Table S5. Protein annotations
#node	identifier	domain_summary_url	annotation	other_names_and_aliases
LGG_00226	568703.LGG_00226	annotation not available	https://smart.embl.de/smart/DDvec.cgi?smart=133:Pfam_Putative_PNPOx(4|90)+	257147148,8422972,A0A0E3CNS8,A0A2A5L5E7,A0A2A5L5E7_LACRH,BGK71_00960,C7T928,CAR86121,CAR86121.1,GI:257147148,GOA:C7T928,IPR009002,IPR011576,IPR012349,InterPro:IPR009002,InterPro:IPR011576,InterPro:IPR012349,LGG_00226,NZ_VRTQ01000007.1,Pyridoxamine 5'-phos
LGG_00259	568703.LGG_00259	annotation not available	https://smart.embl.de/smart/DDvec.cgi?smart=286:Pfam_Aldo_ket_red(21|272)+	2,5-diketo-D-gluconic acid reductase,257147181,A0A249DCJ7,A0A249DCJ7_LACRH,BGK71_01100,C7T961,CAR86154,CAR86154.1,GI:257147181,GOA:C7T961,IPR001395,IPR018170,IPR020471,IPR023210,InterPro:IPR001395,InterPro:IPR018170,InterPro:IPR020471,InterPro:IPR023210,L
LGG_00741	568703.LGG_00741	annotation not available	https://smart.embl.de/smart/DDvec.cgi?smart=152:HTH_MARR(27|127)+	257147663,8422243,A0A0E3D1S0,A0A0E3D1S0_LACRH,A0A2A5L8T8,BGK71_03155,C7TAJ3,CAR86636,CAR86636.1,GI:257147663,GOA:C7TAJ3,IPR000835,IPR011991,InterPro:IPR000835,InterPro:IPR011991,LGG_00741,MarR family protein,MarR family transcriptional regulator,NZ_VRTQ01
LGG_01208	568703.LGG_01208	annotation not available	https://smart.embl.de/smart/DDvec.cgi?smart=166:Pfam_Usp(4|144)+	257148130,8421021,A0A0D6U733,A0A0D6U733_LACRH,A0A2A5L961,BGK71_05540,C7TBW0,CAR87103,CAR87103.1,GI:257148130,GOA:C7TBW0,IPR006015,IPR006016,IPR014729,InterPro:IPR006015,InterPro:IPR006016,InterPro:IPR014729,LGG_01208,NZ_VRTQ01000009.1,UniProtKB/TrEMBL:C7T
LGG_01478	568703.LGG_01478	annotation not available	https://smart.embl.de/smart/DDvec.cgi?smart=634:Pfam_Peptidase_M13_N(7|387)+Pfam_Peptidase_M13(441|631)+	257148400,A0A249DDK4,A0A249DDK4_LACRH,BGK71_06825,C7TCN0,CAR87373,CAR87373.1,Endopeptidase O,GI:257148400,GOA:C7TCN0,IPR000718,IPR008753,IPR018497,InterPro:IPR000718,InterPro:IPR008753,InterPro:IPR018497,LGG_01478,NZ_VRTQ01000005.1,Peptidase M13,UniProtKB
LGG_01599	568703.LGG_01599	annotation not available	http://smart.embl.de/smart/DDt.cgi?smart=123:	257148521,8422821,A0A0D6U4U0,A0A2A5L757,A0A2A5L757_LACRH,BGK71_07205,C7TD01,CAR87494,CAR87494.1,Conserved protein,GI:257148521,LGG_01599,NZ_VRTQ01000005.1,Uncharacterized protein,UniProtKB/TrEMBL:C7TD01,WP_005684289.1
LGG_01836	568703.LGG_01836	Pyruvate oxidase; Belongs to the TPP enzyme family	https://smart.embl.de/smart/DDvec.cgi?smart=584:Pfam_TPP_enzyme_N(5|175)+Pfam_TPP_enzyme_M(195|324)+Pfam_TPP_enzyme_C(384|530)+	257148758,A0A249DF21,A0A249DF21_LACRH,BGK71_08335,C7TDN8,CAR87731,CAR87731.1,GI:257148758,GOA:C7TDN8,IPR000399,IPR011766,IPR012000,IPR012001,IPR014092,InterPro:IPR000399,InterPro:IPR011766,InterPro:IPR012000,InterPro:IPR012001,InterPro:IPR014092,LGG_01836
LGG_02295	568703.LGG_02295	annotation not available	https://smart.embl.de/smart/DDvec.cgi?smart=130:SIGNAL(1|25)+Pfam_DUF4430(37|128)+	257149217,A0A249DG51,A0A249DG51_LACRH,BGK71_10520,C7TEZ7,CAR88190,CAR88190.1,Conserved protein,DUF4430 domain-containing protein,GI:257149217,LGG_02295,NZ_VRTQ01000020.1,UniProtKB/TrEMBL:C7TEZ7,WP_047677346.1
LGG_02356	568703.LGG_02356	annotation not available	https://smart.embl.de/smart/DDvec.cgi?smart=371:Pfam_FMN_dh(28|366)+	257149278,A0A249DHP5,A0A249DHP5_LACRH,BGK71_10800,C7T6R4,CAR88251,CAR88251.1,GI:257149278,GOA:C7T6R4,IPR000262,IPR008259,IPR012133,IPR013785,InterPro:IPR000262,InterPro:IPR008259,InterPro:IPR012133,InterPro:IPR013785,L-Lactate oxidase,LGG_02356,Lactate ox
LGG_02373	568703.LGG_02373	annotation not available	http://smart.embl.de/smart/DDt.cgi?smart=185:	257149295,8421531,A0A0E3CL48,A0A0E3CL48_LACRH,BGK71_10895,C7T6T1,CAR88268,CAR88268.1,Conserved protein,GI:257149295,LGG_02373,NZ_VRTQ01000004.1,Uncharacterized protein,UniProtKB/TrEMBL:C7T6T1,WP_014570066.1
LGG_02547	568703.LGG_02547	annotation not available	https://smart.embl.de/smart/DDvec.cgi?smart=395:Pfam_Pyr_redox(153|243)+	257149469,A0A249DG14,A0A249DG14_LACRH,BGK71_12010,C7T7A5,CAR88442,CAR88442.1,GI:257149469,GOA:C7T7A5,IPR001327,IPR013027,InterPro:IPR001327,InterPro:IPR013027,LGG_02547,NADH dehydrogenase,Pyridine nucleotide-disulphide oxidoreductase,UniProtKB/TrEMBL:C7T7
ahpC	568703.LGG_02490	Alkyl hydroperoxide reductase, subunit c; Thiol-specific peroxidase that catalyzes the reduction of hydrogen peroxide and organic hydroperoxides to water and alcohols, respectively. Plays a role in cell protection against oxidative stress by detoxifying p	https://smart.embl.de/smart/DDvec.cgi?smart=187:Pfam_Redoxin(4|149)+Pfam_1-cysPrx_C(154|186)+	1.11.1.15,257149412,A0A179X7Z6,A0A179X7Z6_LACRH,Alkyl hydroperoxide reductase C,Alkyl hydroperoxide reductase, subunit C,BGK71_11430,C7T748,CAR88385,CAR88385.1,GI:257149412,GOA:C7T748,IPR000866,IPR012335,IPR012336,IPR017559,IPR017936,IPR019479,InterPro:IP
alaRS	568703.LGG_00769	Conserved protein; Belongs to the UPF0297 family	https://smart.embl.de/smart/DDvec.cgi?smart=86:Pfam_DUF965(5|82)+	257147691,8420807,A0A0D6U6G8,A0A0D6U6G8_LACRH,BGK71_03285,C7TAM1,CAR86664,CAR86664.1,Conserved protein,GI:257147691,IPR009309,InterPro:IPR009309,LGG_00769,NZ_VRTQ01000001.1,UPF0297 protein BGK71_03285,UniProtKB/TrEMBL:C7TAM1,WP_003564007.1,alaRS
alsD	568703.LGG_01898	Belongs to the alpha-acetolactate decarboxylase family	https://smart.embl.de/smart/DDvec.cgi?smart=236:Pfam_AAL_decarboxy(6|224)+	257148820,4.1.1.5,A0A0J6TDR8,A0A0J6TDR8_LACRH,Alpha-acetolactate decarboxylase,BGK71_08635,C7TDV0,CAR87793,CAR87793.1,GI:257148820,GOA:C7TDV0,IPR005128,InterPro:IPR005128,LGG_01898,NZ_VRTQ01000019.1,UniProtKB/TrEMBL:C7TDV0,WP_005714610.1,aldB,alsD,budA
alsS	568703.LGG_01899	Acetolactate synthase; Belongs to the TPP enzyme family	https://smart.embl.de/smart/DDvec.cgi?smart=558:Pfam_TPP_enzyme_N(6|179)+Pfam_TPP_enzyme_M(196|331)+Pfam_TPP_enzyme_C(392|538)+	257148821,A0A249DG32,A0A249DG32_LACRH,Acetolactate synthase,BGK71_08640,C7TDV1,CAR87794,CAR87794.1,GI:257148821,GOA:C7TDV1,IPR000399,IPR011766,IPR012000,IPR012001,IPR012782,InterPro:IPR000399,InterPro:IPR011766,InterPro:IPR012000,InterPro:IPR012001,InterP
argG	568703.LGG_02817	Belongs to the argininosuccinate synthase family. Type 1 subfamily	https://smart.embl.de/smart/DDvec.cgi?smart=406:Pfam_Arginosuc_synth(6|393)+	257149739,6.3.4.5,A0A249DGS4,A0A249DGS4_LACRH,Argininosuccinate synthase,BGK71_13365,C7T825,CAR88712,CAR88712.1,Citrulline--aspartate ligase,GI:257149739,GOA:C7T825,IPR001518,IPR014729,IPR018223,InterPro:IPR001518,InterPro:IPR014729,InterPro:IPR018223,LGG
avtA	568703.LGG_02639	annotation not available	https://smart.embl.de/smart/DDvec.cgi?smart=400:Pfam_Aminotran_MocR(105|399)+	257149561,A0A249DG86,A0A249DG86_LACRH,Aminotransferase,Aspartate aminotransferase,BGK71_12440,C7T7J7,CAR88534,CAR88534.1,GI:257149561,GOA:C7T7J7,IPR004839,IPR015421,IPR015424,InterPro:IPR004839,InterPro:IPR015421,InterPro:IPR015424,LGG_02639,NZ_VRTQ010000
cad	568703.LGG_02307	annotation not available	https://smart.embl.de/smart/DDvec.cgi?smart=302:SIGNAL(1|21)+FMN_bind(72|164)+FMN_bind(195|286)+	257149229,8421489,A0A0E3CLJ0,A0A0E3CLJ0_LACRH,A0A2A5L5T4,BGK71_10575,C7TF09,CAR88202,CAR88202.1,FMN-binding domain-containing protein,FMN-binding protein,GI:257149229,GOA:C7TF09,IPR001229,IPR007329,InterPro:IPR001229,InterPro:IPR007329,LGG_02307,Lipoprote
carA	568703.LGG_01457	Carbamoyl-phosphate synthase, small subunit; Belongs to the CarA family	https://smart.embl.de/smart/DDvec.cgi?smart=360:CPSase_sm_chain(1|131)+Pfam_GATase(171|349)+	257148379,6.3.5.5,8422795,A0A0D6UCC2,A0A0D6UCC2_LACRH,BGK71_06735,C7TCK9,CAR87352,CAR87352.1,Carbamoyl-phosphate synthase small chain,Carbamoyl-phosphate synthase, small subunit,Carbamoyl-phosphate synthetase glutamine chain,GI:257148379,GOA:C7TCK9,IPR000
carB	568703.LGG_01456	Carbamoyl-phosphate synthase, large subunit; Belongs to the CarB family	https://smart.embl.de/smart/DDvec.cgi?smart=1060:Pfam_ATP-grasp_3(126|306)+CPSase_L_D3(420|540)+Pfam_CPSase_L_D2(666|868)+MGS(949|1036)+	257148378,6.3.5.5,A0A249DD80,A0A249DD80_LACRH,BGK71_06730,C7TCK8,CAR87351,CAR87351.1,Carbamoyl-phosphate synthase large chain,Carbamoyl-phosphate synthase, large subunit,Carbamoyl-phosphate synthetase ammonia chain,GI:257148378,GOA:C7TCK8,IPR005479,IPR005
cidC	568703.LGG_00525	Pyruvate oxidase; Belongs to the TPP enzyme family	https://smart.embl.de/smart/DDvec.cgi?smart=577:Pfam_TPP_enzyme_N(3|172)+Pfam_TPP_enzyme_M(192|322)+Pfam_TPP_enzyme_C(382|529)+	257147447,A0A249DCP1,A0A249DCP1_LACRH,BGK71_02220,C7T9X7,CAR86420,CAR86420.1,GI:257147447,GOA:C7T9X7,IPR000399,IPR011766,IPR012000,IPR012001,InterPro:IPR000399,InterPro:IPR011766,InterPro:IPR012000,InterPro:IPR012001,LGG_00525,NZ_VRTQ01000008.1,Pyruvate o
citE	568703.LGG_01915	Citrate lyase beta subunit, citryl-coa lyase subunit; Belongs to the HpcH/HpaI aldolase family	https://smart.embl.de/smart/DDvec.cgi?smart=292:Pfam_C-C_Bond_Lyase(175|289)+	257148837,A0A249DGK7,A0A249DGK7_LACRH,BGK71_08720,C7TDW7,CAR87810,CAR87810.1,Citrate lyase subunit beta,GI:257148837,GOA:C7TDW7,IPR005000,IPR011206,IPR015813,InterPro:IPR005000,InterPro:IPR011206,InterPro:IPR015813,LGG_01915,NZ_VRTQ01000019.1,UniProtKB/Tr
cysK	568703.LGG_00568	Belongs to the cysteine synthase/cystathionine beta- synthase family	https://smart.embl.de/smart/DDvec.cgi?smart=309:Pfam_PALP(8|294)+	2.5.1.47,257147490,8422465,A0A0J6X5E6,A0A2A5L855,A0A2A5L855_LACRH,BGK71_02395,C7TA20,CAR86463,CAR86463.1,Cysteine synthase,GI:257147490,GOA:C7TA20,IPR001216,IPR001926,IPR005856,IPR005859,InterPro:IPR001216,InterPro:IPR001926,InterPro:IPR005856,InterPro:IP
deoC	568703.LGG_00321	Deoxyribose-phosphate aldolase; Catalyzes a reversible aldol reaction between acetaldehyde and D-glyceraldehyde 3-phosphate to generate 2-deoxy-D-ribose 5- phosphate	https://smart.embl.de/smart/DDvec.cgi?smart=221:DeoC(4|217)+	2-deoxy-D-ribose 5-phosphate aldolase,257147243,4.1.2.4,A0A179YGK5,A0A179YGK5_LACRH,BGK71_01345,C7T9C3,CAR86216,CAR86216.1,DERA,Deoxyriboaldolase,Deoxyribose-phosphate aldolase,GI:257147243,GOA:C7T9C3,IPR002915,IPR011343,IPR013785,IPR022979,InterPro:IPR00
glgD	568703.LGG_02025	annotation not available	https://smart.embl.de/smart/DDvec.cgi?smart=389:Pfam_NTP_transferase(16|159)+	2.7.7.27,257148947,A0A179ZG42,A0A179ZG42_LACRH,A0A2A5L379,BGK71_09270,C7TE77,CAR87920,CAR87920.1,GI:257148947,GOA:C7TE77,IPR005835,IPR011004,IPR011832,InterPro:IPR005835,InterPro:IPR011004,InterPro:IPR011832,LGG_02025,NZ_VBSZ01000013.1,UniProtKB/TrEMBL:C7
glnQ	568703.LGG_01357	annotation not available	https://smart.embl.de/smart/DDvec.cgi?smart=248:AAA(31|219)+	257148279,8422204,A0A0D6U531,A0A0D6U531_LACRH,A0A2A5L9S3,Amino acid ABC transporter ATP-binding protein,BGK71_06240,C7TCA9,CAR87252,CAR87252.1,GI:257148279,GOA:C7TCA9,Glutamine ABC transporter ATP-binding protein,IPR003439,IPR003593,IPR017871,InterPro:IPR
groS	568703.LGG_02240	10 kDa chaperonin GROES; Binds to Cpn60 in the presence of Mg-ATP and suppresses the ATPase activity of the latter	https://smart.embl.de/smart/DDvec.cgi?smart=93:Cpn10(1|93)+	10 kDa chaperonin,10 kDa chaperonin GROES,257149162,8422255,A0A0D6U5D8,A0A0D6U5D8_LACRH,BGK71_10255,C7TEU2,CAR88135,CAR88135.1,GI:257149162,GOA:C7TEU2,GroES protein,IPR011032,IPR018369,IPR020818,InterPro:IPR011032,InterPro:IPR018369,InterPro:IPR020818,LGG
lplA	568703.LGG_01479	annotation not available	https://smart.embl.de/smart/DDvec.cgi?smart=337:Pfam_BPL_LplA_LipB(40|155)+Pfam_Lip_prot_lig_C(251|335)+	257148401,6.3.1.20,A0A179XJ50,A0A179XJ50_LACRH,A0A2A5L4K4,BGK71_06830,C7TCN1,CAR87374,CAR87374.1,GI:257148401,GOA:C7TCN1,IPR004143,IPR004562,IPR005107,IPR019491,InterPro:IPR004143,InterPro:IPR004562,InterPro:IPR005107,InterPro:IPR019491,LGG_01479,Lipoate-
nox_2	568703.LGG_00325	annotation not available	https://smart.embl.de/smart/DDvec.cgi?smart=453:Pfam_Pyr_redox_3(49|278)+	1.6.99.3,257147247,A0A249DBG0,A0A249DBG0_LACRH,BGK71_01365,C7T9C7,CAR86220,CAR86220.1,GI:257147247,GOA:C7T9C7,IPR001327,IPR004099,IPR013027,IPR016156,InterPro:IPR001327,InterPro:IPR004099,InterPro:IPR013027,InterPro:IPR016156,LGG_00325,NADH oxidase,NZ_VRT
npr	568703.LGG_00491	annotation not available	https://smart.embl.de/smart/DDvec.cgi?smart=456:Pfam_Pyr_redox_3(70|283)+Pfam_Pyr_redox_dim(331|442)+	257147413,A0A249DD31,A0A249DD31_LACRH,BGK71_02080,C7T9U3,CAR86386,CAR86386.1,GI:257147413,GOA:C7T9U3,IPR001327,IPR004099,IPR013027,IPR016156,InterPro:IPR001327,InterPro:IPR004099,InterPro:IPR013027,InterPro:IPR016156,LGG_00491,NAD(FAD)-dependent dehydroge
ohrR	568703.LGG_00930	annotation not available	https://smart.embl.de/smart/DDvec.cgi?smart=151:HTH_MARR(28|128)+	257147852,8423350,A0A0D6UBN5,A0A0D6UBN5_LACRH,A0A2A5L6S0,BGK71_04400,C7TB32,CAR86825,CAR86825.1,GI:257147852,GOA:C7TB32,IPR000835,IPR011991,InterPro:IPR000835,InterPro:IPR011991,LGG_00930,MarR family transcriptional regulator,NZ_VRTQ01000001.1,Transcripti
oppA_2	568703.LGG_00359	annotation not available	https://smart.embl.de/smart/DDvec.cgi?smart=546:SIGNAL(1|25)+Pfam_SBP_bac_5(81|467)+	257147281,A0A0E3CN24,A0A2A5L5J4,A0A2A5L5J4_LACRH,ABC transporter, oligopeptide-binding protein,BGK71_01515,C7T9G1,CAR86254,CAR86254.1,GI:257147281,GOA:C7T9G1,IPR000914,InterPro:IPR000914,LGG_00359,NZ_VRTQ01000015.1,UniProtKB/TrEMBL:C7T9G1,WP_005685142.1,o
pdhD	568703.LGG_01323	annotation not available	https://smart.embl.de/smart/DDvec.cgi?smart=467:Pfam_GIDA(11|169)+Pfam_Pyr_redox(179|260)+Pfam_Pyr_redox_dim(349|457)+	1.8.1.4,257148245,A0A0E3CMX6,A0A0E3CMX6_LACRH,BGK71_06090,C7TC75,CAR87218,CAR87218.1,Dihydrolipoyl dehydrogenase,GI:257148245,GOA:C7TC75,IPR000815,IPR001327,IPR004099,IPR006258,IPR012999,IPR013027,IPR016156,InterPro:IPR000815,InterPro:IPR001327,InterPro:I
pflB	568703.LGG_01421	annotation not available	https://smart.embl.de/smart/DDvec.cgi?smart=753:Pfam_PFL-like(19|612)+Pfam_Gly_radical(628|734)+	2.3.1.54,257148343,8422616,A0A0E3CPS3,A0A0E3CPS3_LACRH,A0A2A5L3C7,BGK71_06560,C7TCH3,CAR87316,CAR87316.1,Formate C-acetyltransferase,Formate acetyltransferase,GI:257148343,GOA:C7TCH3,IPR001150,IPR004184,IPR005949,IPR019777,InterPro:IPR001150,InterPro:IPR0
pfpI	568703.LGG_00015	annotation not available	https://smart.embl.de/smart/DDvec.cgi?smart=168:Pfam_DJ-1_PfpI(2|166)+	257146937,3.2.-.-,8420439,A0A0E3CLE4,A0A0E3CLE4_LACRH,A0A2A5L4X2,BGK71_00065,C7T8G7,CAR85910,CAR85910.1,GI:257146937,GOA:C7T8G7,General stress protein 18,Glutamine amidotransferase,IPR002818,IPR006286,InterPro:IPR002818,InterPro:IPR006286,Intracellular pr
pstS	568703.LGG_01293	annotation not available	https://smart.embl.de/smart/DDvec.cgi?smart=301:SIGNAL(1|21)+Pfam_SBP_bac_11(44|279)+	257148215,8422002,A0A0E3CNY7,A0A0E3CNY7_LACRH,A0A2A5L9E7,ABC transporter, phosphate-binding protein,BGK71_05960,C7TC45,CAR87188,CAR87188.1,GI:257148215,GOA:C7TC45,IPR011862,InterPro:IPR011862,LGG_01293,NZ_VRTQ01000001.1,Phosphate-binding protein pstS 1,Un
pyrB	568703.LGG_01459	Belongs to the aspartate/ornithine carbamoyltransferase superfamily. ATCase family	https://smart.embl.de/smart/DDvec.cgi?smart=313:Pfam_OTCace_N(12|151)+Pfam_OTCace(157|304)+	2.1.3.2,257148381,A0A0J6UT61,A0A0J6UT61_LACRH,ATCase,Aspartate carbamoyltransferase,Aspartate transcarbamylase,BGK71_06745,C7TCL1,CAR87354,CAR87354.1,GI:257148381,GOA:C7TCL1,IPR002082,IPR006130,IPR006131,IPR006132,InterPro:IPR002082,InterPro:IPR006130,Int
pyrC	568703.LGG_01458	Dihydroorotase; Catalyzes the reversible cyclization of carbamoyl aspartate to dihydroorotate	https://smart.embl.de/smart/DDvec.cgi?smart=424:Pfam_Amidohydro_1(47|417)+	257148380,3.5.2.3,A0A249DDP8,A0A249DDP8_LACRH,BGK71_06740,C7TCL0,CAR87353,CAR87353.1,DHOase,Dihydroorotase,GI:257148380,GOA:C7TCL0,IPR002195,IPR004722,IPR006680,IPR011059,InterPro:IPR002195,InterPro:IPR004722,InterPro:IPR006680,InterPro:IPR011059,LGG_0145
pyrE	568703.LGG_01453	Orotate phosphoribosyltransferase; Catalyzes the transfer of a ribosyl phosphate group from 5- phosphoribose 1-diphosphate to orotate, leading to the formation of orotidine monophosphate (OMP)	https://smart.embl.de/smart/DDvec.cgi?smart=212:Pfam_Pribosyltran(48|190)+	2.4.2.10,257148375,8422080,A0A0J6TQ35,A0A2A5L4F4,A0A2A5L4F4_LACRH,BGK71_06715,C7TCK5,CAR87348,CAR87348.1,GI:257148375,GOA:C7TCK5,IPR000836,IPR004467,IPR023031,InterPro:IPR000836,InterPro:IPR004467,InterPro:IPR023031,LGG_01453,NZ_VRTQ01000005.1,OPRT,OPRTas
pyrR	568703.LGG_01461	Pyrimidine operon regulatory protein,bifunctional protein pyrr; Also displays a weak uracil phosphoribosyltransferase activity which is not physiologically significant	https://smart.embl.de/smart/DDvec.cgi?smart=182:Pfam_Pribosyltran(3|169)+	2.4.2.9,257148383,8422802,A0A0D6UDR4,A0A0D6UDR4_LACRH,A0A2A5L4B1,BGK71_06755,Bifunctional protein PyrR,C7TCL3,CAR87356,CAR87356.1,GI:257148383,GOA:C7TCL3,IPR000836,IPR023050,InterPro:IPR000836,InterPro:IPR023050,LGG_01461,NZ_VRTQ01000005.1,Pyrimidine oper
rbfA	568703.LGG_01611	Ribosome-binding factor a; One of several proteins that assist in the late maturation steps of the functional core of the 30S ribosomal subunit. Associates with free 30S ribosomal subunits (but not with 30S subunits that are part of 70S ribosomes or polys	https://smart.embl.de/smart/DDvec.cgi?smart=117:Pfam_RBFA(4|108)+	257148533,A0A249DE00,A0A249DE00_LACRH,BGK71_07265,C7TD13,CAR87506,CAR87506.1,GI:257148533,GOA:C7TD13,IPR000238,IPR015946,IPR020053,InterPro:IPR000238,InterPro:IPR015946,InterPro:IPR020053,LGG_01611,NZ_VRTQ01000005.1,Ribosome-binding factor A,UniProtKB/TrE
rtpR	568703.LGG_02296	annotation not available	https://smart.embl.de/smart/DDvec.cgi?smart=748:Pfam_Ribonuc_red_lgC(318|492)+	257149218,A0A249DGP4,A0A249DGP4_LACRH,BGK71_10525,C7TEZ8,CAR88191,CAR88191.1,GI:257149218,GOA:C7TEZ8,IPR000788,IPR013345,InterPro:IPR000788,InterPro:IPR013345,LGG_02296,NZ_VRTQ01000020.1,UniProtKB/TrEMBL:C7TEZ8,WP_047677348.1,rtpR
sepF	568703.LGG_01287	Cell division protein, sepf; Cell division protein that is part of the divisome complex and is recruited early to the Z-ring. Probably stimulates Z-ring formation, perhaps through the cross-linking of FtsZ protofilaments. Its function overlaps with FtsA	https://smart.embl.de/smart/DDvec.cgi?smart=151:Pfam_SepF(61|132)+	257148209,A0A249DD26,A0A249DD26_LACRH,BGK71_05930,C7TC39,CAR87182,CAR87182.1,Cell division protein SepF,Cell division protein, sepF,GI:257148209,GOA:C7TC39,IPR007561,IPR023052,InterPro:IPR007561,InterPro:IPR023052,LGG_01287,NZ_VRTQ01000001.1,UniProtKB/TrE
thiI	568703.LGG_01259	Thiamine biosynthesis protein thii; Catalyzes the ATP-dependent transfer of a sulfur to tRNA to produce 4-thiouridine in position 8 of tRNAs, which functions as a near-UV photosensor. Also catalyzes the transfer of sulfur to the sulfur carrier protein Thi	https://smart.embl.de/smart/DDvec.cgi?smart=405:THUMP(74|165)+Pfam_ThiI(175|371)+	2.8.1.4,257148181,A0A249DEY2,A0A249DEY2_LACRH,BGK71_05780,C7TC11,CAR87154,CAR87154.1,GI:257148181,GOA:C7TC11,IPR003720,IPR004114,IPR014729,IPR020536,InterPro:IPR003720,InterPro:IPR004114,InterPro:IPR014729,InterPro:IPR020536,LGG_01259,NZ_VRTQ01000009.1,Pr
tpx	568703.LGG_00728	Thiol-specific peroxidase that catalyzes the reduction of hydrogen peroxide and organic hydroperoxides to water and alcohols, respectively. Plays a role in cell protection against oxidative stress by detoxifying peroxides	https://smart.embl.de/smart/DDvec.cgi?smart=165:Pfam_AhpC-TSA(19|141)+	1.11.1.15,257147650,A0A249DBB7,A0A249DBB7_LACRH,BGK71_03090,C7TAI0,CAR86623,CAR86623.1,GI:257147650,GOA:C7TAI0,IPR000866,IPR002065,IPR012335,IPR012336,IPR017936,InterPro:IPR000866,InterPro:IPR002065,InterPro:IPR012335,InterPro:IPR012336,InterPro:IPR017936
trxA_2	568703.LGG_00775	Belongs to the thioredoxin family	https://smart.embl.de/smart/DDvec.cgi?smart=103:Pfam_Thioredoxin_9(6|94)+	257147697,8422521,A0A0E3CNT7,A0A0E3CNT7_LACRH,A0A2A5L8P6,BGK71_03315,C7TAM7,CAR86670,CAR86670.1,GI:257147697,GOA:C7TAM7,IPR005746,IPR012335,IPR012336,IPR013766,IPR017936,IPR017937,InterPro:IPR005746,InterPro:IPR012335,InterPro:IPR012336,InterPro:IPR013766
vicX	568703.LGG_02809	annotation not available	https://smart.embl.de/smart/DDvec.cgi?smart=269:Lactamase_B(17|223)+	257149731,8421730,A0A0E3D3H4,A0A0E3D3H4_LACRH,A0A2A5L6F8,BGK71_13330,C7T817,CAR88704,CAR88704.1,GI:257149731,GOA:C7T817,IPR001279,InterPro:IPR001279,LGG_02809,MBL fold metallo-hydrolase,Metallo-beta-lactamase family protein,Metallohydrolase,NZ_VRTQ0100000
xfp	568703.LGG_00200	annotation not available	https://smart.embl.de/smart/DDvec.cgi?smart=793:Pfam_XFP_N(10|388)+Pfam_XFP(401|578)+Pfam_XFP_C(589|789)+	257147122,4.1.2.-,A0A249DA50,A0A249DA50_LACRH,BGK71_00850,C7T902,CAR86095,CAR86095.1,GI:257147122,GOA:C7T902,IPR005593,IPR018969,IPR018970,IPR019789,IPR019790,InterPro:IPR005593,InterPro:IPR018969,InterPro:IPR018970,InterPro:IPR019789,InterPro:IPR019790,L
xylB_3	568703.LGG_02693	annotation not available	https://smart.embl.de/smart/DDvec.cgi?smart=373:Pfam_ADH_N(28|154)+Pfam_ADH_zinc_N_2(229|359)+	1.1.1.90,257149615,8421672,A0A171J5S6,A0A171J5S6_LACRH,A0A2A5L3K1,Alcohol dehydrogenase,Aryl-alcohol dehydrogenase,BGK71_12665,C7T7Q1,CAR88588,CAR88588.1,GI:257149615,GOA:C7T7Q1,IPR002085,IPR002328,IPR011032,IPR013149,IPR013154,IPR016040,InterPro:IPR00208
yfhL	568703.LGG_02167	annotation not available	https://smart.embl.de/smart/DDvec.cgi?smart=235:Pfam_AIM24(4|217)+	257149089,A0A249DEX0,A0A249DEX0_LACRH,BGK71_09945,C7TEL9,CAR88062,CAR88062.1,Conserved protein,GI:257149089,IPR002838,IPR016031,InterPro:IPR002838,InterPro:IPR016031,LGG_02167,NZ_VRTQ01000001.1,TIGR00266 family protein,UniProtKB/TrEMBL:C7TEL9,WP_047678503
ykuJ	568703.LGG_00829	annotation not available	https://smart.embl.de/smart/DDvec.cgi?smart=93:Pfam_DUF1797(9|74)+	257147751,8421877,A0A0E3CL04,A0A0E3CL04_LACRH,A0A2A5L1V5,BGK71_03665,C7TAT1,CAR86724,CAR86724.1,Conserved cytosolic protein,Cytosolic protein,DUF1797 family protein,GI:257147751,IPR014904,InterPro:IPR014904,LGG_00829,NZ_VRTQ01000026.1,UniProtKB/TrEMBL:C7T
ynzC	568703.LGG_01637	annotation not available	https://smart.embl.de/smart/DDvec.cgi?smart=81:Pfam_DUF896(7|70)+	257148559,8421187,A0A0D6UCN6,A0A2A5L7A6,A0A2A5L7A6_LACRH,BGK71_07380,C7TD39,CAR87532,CAR87532.1,Conserved cytosolic protein,GI:257148559,GOA:C7TD39,IPR009242,InterPro:IPR009242,LGG_01637,NZ_VRTQ01000002.1,UPF0291 protein BGK71_07380,UniProtKB/TrEMBL:C7TD3
yqiG	568703.LGG_02404	annotation not available	https://smart.embl.de/smart/DDvec.cgi?smart=381:Pfam_Oxidored_FMN(5|338)+	257149326,A0A249DFI1,A0A249DFI1_LACRH,BGK71_11035,C7T6W2,CAR88299,CAR88299.1,GI:257149326,GOA:C7T6W2,IPR001155,IPR013785,InterPro:IPR001155,InterPro:IPR013785,LGG_02404,NADH-dependent flavin oxidoreductase,NZ_VRTQ01000004.1,UniProtKB/TrEMBL:C7T6W2,WP_0476

## Sheet: Table S6.Functional annotations
#node	identifier	category	term ID	term description
LGG_00226	568703.LGG_00226	GO Process	GO:0008152	Metabolic process
LGG_00226	568703.LGG_00226	GO Process	GO:0055114	Oxidation-reduction process
LGG_00226	568703.LGG_00226	GO Component	GO:0005622	Intracellular
LGG_00226	568703.LGG_00226	GO Component	GO:0005737	Cytoplasm
LGG_00226	568703.LGG_00226	GO Component	GO:0110165	Cellular anatomical entity
LGG_00226	568703.LGG_00226	STRING clusters	CL:3181	Mixed, incl. transmembrane, and regulation of rna biosynthetic process
LGG_00226	568703.LGG_00226	STRING clusters	CL:3182	Mixed, incl. transmembrane, and regulation of rna biosynthetic process
LGG_00226	568703.LGG_00226	STRING clusters	CL:3183	Mixed, incl. transmembrane, and regulation of rna biosynthetic process
LGG_00226	568703.LGG_00226	STRING clusters	CL:3506	Mixed, incl. alkaline shock protein asp23, and csbd-like
LGG_00226	568703.LGG_00226	KEGG	lrg01100	Metabolic pathways
LGG_00226	568703.LGG_00226	Pfam	PF01243	Pyridoxamine 5-phosphate oxidase
LGG_00226	568703.LGG_00226	InterPro	IPR011576	Pyridoxamine 5-phosphate oxidase, putative
LGG_00226	568703.LGG_00226	InterPro	IPR012349	FMN-binding split barrel
LGG_00259	568703.LGG_00259	GO Process	GO:0008152	Metabolic process
LGG_00259	568703.LGG_00259	GO Process	GO:0055114	Oxidation-reduction process
LGG_00259	568703.LGG_00259	GO Function	GO:0003824	Catalytic activity
LGG_00259	568703.LGG_00259	GO Function	GO:0016491	Oxidoreductase activity
LGG_00259	568703.LGG_00259	GO Component	GO:0005622	Intracellular
LGG_00259	568703.LGG_00259	GO Component	GO:0005737	Cytoplasm
LGG_00259	568703.LGG_00259	GO Component	GO:0110165	Cellular anatomical entity
LGG_00259	568703.LGG_00259	STRING clusters	CL:1930	Mixed, incl. oxidoreductase activity, and sulfur metabolism
LGG_00259	568703.LGG_00259	STRING clusters	CL:1931	Mixed, incl. oxidoreductase activity, and menaquinone metabolic process
LGG_00259	568703.LGG_00259	STRING clusters	CL:2069	Mixed, incl. aldo/keto reductase, conserved site, and zinc-ribbon domain
LGG_00259	568703.LGG_00259	STRING clusters	CL:2070	Mixed, incl. zinc-ribbon domain, and aldo/keto reductase, conserved site
LGG_00259	568703.LGG_00259	STRING clusters	CL:2071	Mixed, incl. rhodanese-like domain, and iclr helix-turn-helix domain
LGG_00259	568703.LGG_00259	KEGG	lrg00620	Pyruvate metabolism
LGG_00259	568703.LGG_00259	KEGG	lrg00640	Propanoate metabolism
LGG_00259	568703.LGG_00259	KEGG	lrg01100	Metabolic pathways
LGG_00259	568703.LGG_00259	Pfam	PF00248	Aldo/keto reductase family
LGG_00259	568703.LGG_00259	InterPro	IPR018170	Aldo/keto reductase, conserved site
LGG_00259	568703.LGG_00259	InterPro	IPR020471	Aldo/keto reductase
LGG_00259	568703.LGG_00259	InterPro	IPR023210	NADP-dependent oxidoreductase domain
LGG_00259	568703.LGG_00259	InterPro	IPR036812	NADP-dependent oxidoreductase domain superfamily
LGG_00741	568703.LGG_00741	GO Process	GO:0006355	Regulation of transcription, dna-templated
LGG_00741	568703.LGG_00741	GO Process	GO:0009889	Regulation of biosynthetic process
LGG_00741	568703.LGG_00741	GO Process	GO:0010468	Regulation of gene expression
LGG_00741	568703.LGG_00741	GO Process	GO:0010556	Regulation of macromolecule biosynthetic process
LGG_00741	568703.LGG_00741	GO Process	GO:0019219	Regulation of nucleobase-containing compound metabolic process
LGG_00741	568703.LGG_00741	GO Process	GO:0019222	Regulation of metabolic process
LGG_00741	568703.LGG_00741	GO Process	GO:0031323	Regulation of cellular metabolic process
LGG_00741	568703.LGG_00741	GO Process	GO:0031326	Regulation of cellular biosynthetic process
LGG_00741	568703.LGG_00741	GO Process	GO:0050789	Regulation of biological process
LGG_00741	568703.LGG_00741	GO Process	GO:0050794	Regulation of cellular process
LGG_00741	568703.LGG_00741	GO Process	GO:0051171	Regulation of nitrogen compound metabolic process
LGG_00741	568703.LGG_00741	GO Process	GO:0051252	Regulation of rna metabolic process
LGG_00741	568703.LGG_00741	GO Process	GO:0060255	Regulation of macromolecule metabolic process
LGG_00741	568703.LGG_00741	GO Process	GO:0065007	Biological regulation
LGG_00741	568703.LGG_00741	GO Process	GO:0065009	Regulation of molecular function
LGG_00741	568703.LGG_00741	GO Process	GO:0080090	Regulation of primary metabolic process
LGG_00741	568703.LGG_00741	GO Process	GO:1903506	Regulation of nucleic acid-templated transcription
LGG_00741	568703.LGG_00741	GO Process	GO:2000112	Regulation of cellular macromolecule biosynthetic process
LGG_00741	568703.LGG_00741	GO Process	GO:2001141	Regulation of rna biosynthetic process
LGG_00741	568703.LGG_00741	GO Function	GO:0003676	Nucleic acid binding
LGG_00741	568703.LGG_00741	GO Function	GO:0003677	DNA binding
LGG_00741	568703.LGG_00741	GO Function	GO:0003700	DNA-binding transcription factor activity
LGG_00741	568703.LGG_00741	GO Function	GO:0005488	Binding
LGG_00741	568703.LGG_00741	GO Function	GO:0097159	Organic cyclic compound binding
LGG_00741	568703.LGG_00741	GO Function	GO:0098772	Molecular function regulator
LGG_00741	568703.LGG_00741	GO Function	GO:0140110	Transcription regulator activity
LGG_00741	568703.LGG_00741	GO Function	GO:1901363	Heterocyclic compound binding
LGG_00741	568703.LGG_00741	GO Component	GO:0005622	Intracellular
LGG_00741	568703.LGG_00741	GO Component	GO:0005737	Cytoplasm
LGG_00741	568703.LGG_00741	GO Component	GO:0110165	Cellular anatomical entity
LGG_00741	568703.LGG_00741	STRING clusters	CL:3181	Mixed, incl. transmembrane, and regulation of rna biosynthetic process
LGG_00741	568703.LGG_00741	STRING clusters	CL:3182	Mixed, incl. transmembrane, and regulation of rna biosynthetic process
LGG_00741	568703.LGG_00741	STRING clusters	CL:3183	Mixed, incl. transmembrane, and regulation of rna biosynthetic process
LGG_00741	568703.LGG_00741	STRING clusters	CL:3184	Mixed, incl. transmembrane, and regulation of rna biosynthetic process
LGG_00741	568703.LGG_00741	STRING clusters	CL:3185	Mixed, incl. regulation of rna biosynthetic process, and transmembrane
LGG_00741	568703.LGG_00741	STRING clusters	CL:3362	Mostly uncharacterized, incl. serine hydrolase activity, and yibe/f-like
LGG_00741	568703.LGG_00741	STRING clusters	CL:3364	Mostly uncharacterized, incl. short repeat of unknown function (duf308), and ecf transporter, substrate-specific component
LGG_00741	568703.LGG_00741	Pfam	PF01047	MarR family
LGG_00741	568703.LGG_00741	Pfam	PF12802	MarR family
LGG_00741	568703.LGG_00741	InterPro	IPR000835	MarR-type HTH domain
LGG_00741	568703.LGG_00741	InterPro	IPR036388	Winged helix-like DNA-binding domain superfamily
LGG_00741	568703.LGG_00741	InterPro	IPR036390	Winged helix DNA-binding domain superfamily
LGG_00741	568703.LGG_00741	SMART	SM00347	Helix_turn_helix multiple antibiotic resistance protein
LGG_01208	568703.LGG_01208	GO Process	GO:0050896	Response to stimulus
LGG_01208	568703.LGG_01208	GO Component	GO:0005622	Intracellular
LGG_01208	568703.LGG_01208	GO Component	GO:0005737	Cytoplasm
LGG_01208	568703.LGG_01208	GO Component	GO:0110165	Cellular anatomical entity
LGG_01208	568703.LGG_01208	STRING clusters	CL:5056	Mixed, incl. succinate transport, and universal stress protein a family
LGG_01208	568703.LGG_01208	STRING clusters	CL:5057	Mixed, incl. universal stress protein a family, and cobalt ion binding
LGG_01208	568703.LGG_01208	STRING clusters	CL:5059	Mixed, incl. universal stress protein a family, and potassium ion transport
LGG_01208	568703.LGG_01208	UniProt Keywords	KW-0963	Cytoplasm
LGG_01208	568703.LGG_01208	Pfam	PF00582	Universal stress protein family
LGG_01208	568703.LGG_01208	InterPro	IPR006015	Universal stress protein A family
LGG_01208	568703.LGG_01208	InterPro	IPR006016	UspA
LGG_01208	568703.LGG_01208	InterPro	IPR014729	Rossmann-like alpha/beta/alpha sandwich fold
LGG_01478	568703.LGG_01478	GO Process	GO:0006508	Proteolysis
LGG_01478	568703.LGG_01478	GO Process	GO:0006807	Nitrogen compound metabolic process
LGG_01478	568703.LGG_01478	GO Process	GO:0008152	Metabolic process
LGG_01478	568703.LGG_01478	GO Process	GO:0019538	Protein metabolic process
LGG_01478	568703.LGG_01478	GO Process	GO:0043170	Macromolecule metabolic process
LGG_01478	568703.LGG_01478	GO Process	GO:0044238	Primary metabolic process
LGG_01478	568703.LGG_01478	GO Process	GO:0071704	Organic substance metabolic process
LGG_01478	568703.LGG_01478	GO Process	GO:1901564	Organonitrogen compound metabolic process
LGG_01478	568703.LGG_01478	GO Function	GO:0003824	Catalytic activity
LGG_01478	568703.LGG_01478	GO Function	GO:0004175	Endopeptidase activity
LGG_01478	568703.LGG_01478	GO Function	GO:0004222	Metalloendopeptidase activity
LGG_01478	568703.LGG_01478	GO Function	GO:0005488	Binding
LGG_01478	568703.LGG_01478	GO Function	GO:0008233	Peptidase activity
LGG_01478	568703.LGG_01478	GO Function	GO:0008237	Metallopeptidase activity
LGG_01478	568703.LGG_01478	GO Function	GO:0016787	Hydrolase activity
LGG_01478	568703.LGG_01478	GO Function	GO:0043167	Ion binding
LGG_01478	568703.LGG_01478	GO Function	GO:0043169	Cation binding
LGG_01478	568703.LGG_01478	GO Function	GO:0046872	Metal ion binding
LGG_01478	568703.LGG_01478	GO Function	GO:0140096	Catalytic activity, acting on a protein
LGG_01478	568703.LGG_01478	GO Component	GO:0016020	Membrane
LGG_01478	568703.LGG_01478	GO Component	GO:0016021	Integral component of membrane
LGG_01478	568703.LGG_01478	GO Component	GO:0031224	Intrinsic component of membrane
LGG_01478	568703.LGG_01478	GO Component	GO:0110165	Cellular anatomical entity
LGG_01478	568703.LGG_01478	STRING clusters	CL:4531	Mixed, incl. metal ion transport, and major facilitator superfamily
LGG_01478	568703.LGG_01478	STRING clusters	CL:4683	Mixed, incl. aminopeptidase, and metallopeptidase activity
LGG_01478	568703.LGG_01478	STRING clusters	CL:4684	Mixed, incl. aminopeptidase, and dipeptidase activity
LGG_01478	568703.LGG_01478	STRING clusters	CL:4685	Exopeptidase activity, and metalloendopeptidase activity
LGG_01478	568703.LGG_01478	STRING clusters	CL:4687	Aminopeptidase, and metalloendopeptidase activity
LGG_01478	568703.LGG_01478	STRING clusters	CL:4690	Aminopeptidase, and Peptidase M13
LGG_01478	568703.LGG_01478	Pfam	PF01431	Peptidase family M13
LGG_01478	568703.LGG_01478	Pfam	PF05649	Peptidase family M13
LGG_01478	568703.LGG_01478	InterPro	IPR000718	Peptidase M13
LGG_01478	568703.LGG_01478	InterPro	IPR008753	Peptidase M13, N-terminal domain
LGG_01478	568703.LGG_01478	InterPro	IPR018497	Peptidase M13, C-terminal domain
LGG_01478	568703.LGG_01478	InterPro	IPR024079	Metallopeptidase, catalytic domain superfamily
LGG_01478	568703.LGG_01478	InterPro	IPR042089	Peptidase M13, domain 2
LGG_01599	568703.LGG_01599	STRING clusters	CL:5428	Mixed, incl. n-formylglutamate amidohydrolase, and protein of unknown function duf960
LGG_01836	568703.LGG_01836	GO Process	GO:0008152	Metabolic process
LGG_01836	568703.LGG_01836	GO Process	GO:0055114	Oxidation-reduction process
LGG_01836	568703.LGG_01836	GO Function	GO:0000287	Magnesium ion binding
LGG_01836	568703.LGG_01836	GO Function	GO:0003824	Catalytic activity
LGG_01836	568703.LGG_01836	GO Function	GO:0005488	Binding
LGG_01836	568703.LGG_01836	GO Function	GO:0016491	Oxidoreductase activity
LGG_01836	568703.LGG_01836	GO Function	GO:0016623	Oxidoreductase activity, acting on the aldehyde or oxo group of donors, oxygen as acceptor
LGG_01836	568703.LGG_01836	GO Function	GO:0016903	Oxidoreductase activity, acting on the aldehyde or oxo group of donors
LGG_01836	568703.LGG_01836	GO Function	GO:0019842	Vitamin binding
LGG_01836	568703.LGG_01836	GO Function	GO:0030976	Thiamine pyrophosphate binding
LGG_01836	568703.LGG_01836	GO Function	GO:0036094	Small molecule binding
LGG_01836	568703.LGG_01836	GO Function	GO:0043167	Ion binding
LGG_01836	568703.LGG_01836	GO Function	GO:0043168	Anion binding
LGG_01836	568703.LGG_01836	GO Function	GO:0043169	Cation binding
LGG_01836	568703.LGG_01836	GO Function	GO:0046872	Metal ion binding
LGG_01836	568703.LGG_01836	GO Function	GO:0047112	Pyruvate oxidase activity
LGG_01836	568703.LGG_01836	GO Function	GO:0097159	Organic cyclic compound binding
LGG_01836	568703.LGG_01836	GO Function	GO:1901363	Heterocyclic compound binding
LGG_01836	568703.LGG_01836	GO Function	GO:1901681	Sulfur compound binding
LGG_01836	568703.LGG_01836	GO Component	GO:0005622	Intracellular
LGG_01836	568703.LGG_01836	GO Component	GO:0005737	Cytoplasm
LGG_01836	568703.LGG_01836	GO Component	GO:0005948	Acetolactate synthase complex
LGG_01836	568703.LGG_01836	GO Component	GO:0032991	Protein-containing complex
LGG_01836	568703.LGG_01836	GO Component	GO:0110165	Cellular anatomical entity
LGG_01836	568703.LGG_01836	GO Component	GO:1902494	Catalytic complex
LGG_01836	568703.LGG_01836	GO Component	GO:1990234	Transferase complex
LGG_01836	568703.LGG_01836	STRING clusters	CL:2148	Carbohydrate metabolic process, and pyruvate metabolism
LGG_01836	568703.LGG_01836	STRING clusters	CL:2149	Mixed, incl. carbon metabolism, and pyruvate metabolism
LGG_01836	568703.LGG_01836	STRING clusters	CL:2294	Mixed, incl. pyruvate metabolism, and butanoate metabolism
LGG_01836	568703.LGG_01836	STRING clusters	CL:2296	Pyruvate metabolism, and glycolate oxidase complex
LGG_01836	568703.LGG_01836	STRING clusters	CL:2297	Pyruvate metabolism, and glycolate oxidase complex
LGG_01836	568703.LGG_01836	STRING clusters	CL:2319	Mixed, incl. pyruvate oxidase activity, and acetyl-coa biosynthetic process
LGG_01836	568703.LGG_01836	STRING clusters	CL:2322	acetyl-CoA biosynthetic process, and pyruvate oxidase activity
LGG_01836	568703.LGG_01836	KEGG	lrg00620	Pyruvate metabolism
LGG_01836	568703.LGG_01836	KEGG	lrg01100	Metabolic pathways
LGG_01836	568703.LGG_01836	UniProt Keywords	KW-0670	Pyruvate
LGG_01836	568703.LGG_01836	UniProt Keywords	KW-0786	Thiamine pyrophosphate
LGG_01836	568703.LGG_01836	Pfam	PF00205	Thiamine pyrophosphate enzyme, central domain
LGG_01836	568703.LGG_01836	Pfam	PF02775	Thiamine pyrophosphate enzyme, C-terminal TPP binding domain
LGG_01836	568703.LGG_01836	Pfam	PF02776	Thiamine pyrophosphate enzyme, N-terminal TPP binding domain
LGG_01836	568703.LGG_01836	InterPro	IPR000399	TPP-binding enzyme, conserved site
LGG_01836	568703.LGG_01836	InterPro	IPR011766	Thiamine pyrophosphate enzyme, C-terminal TPP-binding
LGG_01836	568703.LGG_01836	InterPro	IPR012000	Thiamine pyrophosphate enzyme, central domain
LGG_01836	568703.LGG_01836	InterPro	IPR012001	Thiamine pyrophosphate enzyme, N-terminal TPP-binding domain
LGG_01836	568703.LGG_01836	InterPro	IPR014092	Pyruvate oxidase
LGG_01836	568703.LGG_01836	InterPro	IPR029035	DHS-like NAD/FAD-binding domain superfamily
LGG_01836	568703.LGG_01836	InterPro	IPR029061	Thiamin diphosphate-binding fold
LGG_02295	568703.LGG_02295	STRING clusters	CL:1843	Mostly uncharacterized, incl. dna-binding hth domain, tetr-type, and l-serine ammonia-lyase activity
LGG_02295	568703.LGG_02295	STRING clusters	CL:1844	Mixed, incl. dna-binding hth domain, tetr-type, and l-serine ammonia-lyase activity
LGG_02295	568703.LGG_02295	STRING clusters	CL:1881	Mixed, incl. ion channel, and duf218 domain
LGG_02295	568703.LGG_02295	UniProt Keywords	KW-0732	Signal
LGG_02295	568703.LGG_02295	Pfam	PF14478	Domain of unknown function (DUF4430)
LGG_02295	568703.LGG_02295	InterPro	IPR027954	Domain of unknown function DUF4430
LGG_02356	568703.LGG_02356	GO Process	GO:0008152	Metabolic process
LGG_02356	568703.LGG_02356	GO Process	GO:0055114	Oxidation-reduction process
LGG_02356	568703.LGG_02356	GO Function	GO:0000166	Nucleotide binding
LGG_02356	568703.LGG_02356	GO Function	GO:0003824	Catalytic activity
LGG_02356	568703.LGG_02356	GO Function	GO:0004497	Monooxygenase activity
LGG_02356	568703.LGG_02356	GO Function	GO:0005488	Binding
LGG_02356	568703.LGG_02356	GO Function	GO:0010181	FMN binding
LGG_02356	568703.LGG_02356	GO Function	GO:0016491	Oxidoreductase activity
LGG_02356	568703.LGG_02356	GO Function	GO:0016701	Oxidoreductase activity, acting on single donors with incorporation of molecular oxygen
LGG_02356	568703.LGG_02356	GO Function	GO:0016703	Oxidoreductase activity, acting on single donors with incorporation of molecular oxygen, incorporation of one atom of oxygen (internal monooxygenases or internal mixed function oxidases)
LGG_02356	568703.LGG_02356	GO Function	GO:0032553	Ribonucleotide binding
LGG_02356	568703.LGG_02356	GO Function	GO:0036094	Small molecule binding
LGG_02356	568703.LGG_02356	GO Function	GO:0043167	Ion binding
LGG_02356	568703.LGG_02356	GO Function	GO:0043168	Anion binding
LGG_02356	568703.LGG_02356	GO Function	GO:0050040	Lactate 2-monooxygenase activity
LGG_02356	568703.LGG_02356	GO Function	GO:0097159	Organic cyclic compound binding
LGG_02356	568703.LGG_02356	GO Function	GO:0097367	Carbohydrate derivative binding
LGG_02356	568703.LGG_02356	GO Function	GO:1901265	Nucleoside phosphate binding
LGG_02356	568703.LGG_02356	GO Function	GO:1901363	Heterocyclic compound binding
LGG_02356	568703.LGG_02356	GO Component	GO:0110165	Cellular anatomical entity
LGG_02356	568703.LGG_02356	STRING clusters	CL:2148	Carbohydrate metabolic process, and pyruvate metabolism
LGG_02356	568703.LGG_02356	STRING clusters	CL:2149	Mixed, incl. carbon metabolism, and pyruvate metabolism
LGG_02356	568703.LGG_02356	STRING clusters	CL:2294	Mixed, incl. pyruvate metabolism, and butanoate metabolism
LGG_02356	568703.LGG_02356	STRING clusters	CL:2296	Pyruvate metabolism, and glycolate oxidase complex
LGG_02356	568703.LGG_02356	STRING clusters	CL:2297	Pyruvate metabolism, and glycolate oxidase complex
LGG_02356	568703.LGG_02356	STRING clusters	CL:2319	Mixed, incl. pyruvate oxidase activity, and acetyl-coa biosynthetic process
LGG_02356	568703.LGG_02356	KEGG	lrg00620	Pyruvate metabolism
LGG_02356	568703.LGG_02356	KEGG	lrg01100	Metabolic pathways
LGG_02356	568703.LGG_02356	UniProt Keywords	KW-0285	Flavoprotein
LGG_02356	568703.LGG_02356	UniProt Keywords	KW-0288	FMN
LGG_02356	568703.LGG_02356	Pfam	PF01070	FMN-dependent dehydrogenase
LGG_02356	568703.LGG_02356	InterPro	IPR000262	FMN-dependent dehydrogenase
LGG_02356	568703.LGG_02356	InterPro	IPR008259	FMN-dependent alpha-hydroxy acid dehydrogenase, active site
LGG_02356	568703.LGG_02356	InterPro	IPR012133	Alpha-hydroxy acid dehydrogenase, FMN-dependent
LGG_02356	568703.LGG_02356	InterPro	IPR013785	Aldolase-type TIM barrel
LGG_02356	568703.LGG_02356	InterPro	IPR037396	FMN hydroxy acid dehydrogenase domain
LGG_02373	568703.LGG_02373	STRING clusters	CL:3181	Mixed, incl. transmembrane, and regulation of rna biosynthetic process
LGG_02373	568703.LGG_02373	STRING clusters	CL:3182	Mixed, incl. transmembrane, and regulation of rna biosynthetic process
LGG_02373	568703.LGG_02373	STRING clusters	CL:3526	Mixed, incl. aminobenzoate degradation, and matrixin
LGG_02373	568703.LGG_02373	STRING clusters	CL:3548	Mixed, incl. matrixin, and domain of unknown function duf2075
LGG_02547	568703.LGG_02547	GO Process	GO:0008152	Metabolic process
LGG_02547	568703.LGG_02547	GO Process	GO:0055114	Oxidation-reduction process
LGG_02547	568703.LGG_02547	GO Function	GO:0003824	Catalytic activity
LGG_02547	568703.LGG_02547	GO Function	GO:0016491	Oxidoreductase activity
LGG_02547	568703.LGG_02547	GO Component	GO:0005886	Plasma membrane
LGG_02547	568703.LGG_02547	GO Component	GO:0016020	Membrane
LGG_02547	568703.LGG_02547	GO Component	GO:0071944	Cell periphery
LGG_02547	568703.LGG_02547	GO Component	GO:0110165	Cellular anatomical entity
LGG_02547	568703.LGG_02547	STRING clusters	CL:1930	Mixed, incl. oxidoreductase activity, and sulfur metabolism
LGG_02547	568703.LGG_02547	STRING clusters	CL:1931	Mixed, incl. oxidoreductase activity, and menaquinone metabolic process
LGG_02547	568703.LGG_02547	STRING clusters	CL:1932	Mixed, incl. oxidoreductase activity, and menaquinone metabolic process
LGG_02547	568703.LGG_02547	STRING clusters	CL:1933	Mixed, incl. fad/nad(p)-binding domain superfamily, and menaquinone metabolic process
LGG_02547	568703.LGG_02547	STRING clusters	CL:1934	Mixed, incl. response to toxic substance, and electron transport chain
LGG_02547	568703.LGG_02547	STRING clusters	CL:1935	Mixed, incl. response to toxic substance, and electron transport chain
LGG_02547	568703.LGG_02547	STRING clusters	CL:1937	Mixed, incl. cytochrome complex, and fad/nad(p)-binding domain
LGG_02547	568703.LGG_02547	STRING clusters	CL:1939	Thioredoxin domain, and FAD/NAD(P)-binding domain
LGG_02547	568703.LGG_02547	KEGG	lrg00190	Oxidative phosphorylation
LGG_02547	568703.LGG_02547	Pfam	PF00070	Pyridine nucleotide-disulphide oxidoreductase
LGG_02547	568703.LGG_02547	Pfam	PF07992	Pyridine nucleotide-disulphide oxidoreductase
LGG_02547	568703.LGG_02547	InterPro	IPR023753	FAD/NAD(P)-binding domain
LGG_02547	568703.LGG_02547	InterPro	IPR036188	FAD/NAD(P)-binding domain superfamily
ahpC	568703.LGG_02490	GO Process	GO:0006950	Response to stress
ahpC	568703.LGG_02490	GO Process	GO:0006979	Response to oxidative stress
ahpC	568703.LGG_02490	GO Process	GO:0008152	Metabolic process
ahpC	568703.LGG_02490	GO Process	GO:0009636	Response to toxic substance
ahpC	568703.LGG_02490	GO Process	GO:0009987	Cellular process
ahpC	568703.LGG_02490	GO Process	GO:0042221	Response to chemical
ahpC	568703.LGG_02490	GO Process	GO:0050896	Response to stimulus
ahpC	568703.LGG_02490	GO Process	GO:0051716	Cellular response to stimulus
ahpC	568703.LGG_02490	GO Process	GO:0055114	Oxidation-reduction process
ahpC	568703.LGG_02490	GO Process	GO:0070887	Cellular response to chemical stimulus
ahpC	568703.LGG_02490	GO Process	GO:0097237	Cellular response to toxic substance
ahpC	568703.LGG_02490	GO Process	GO:0098754	Detoxification
ahpC	568703.LGG_02490	GO Process	GO:0098869	Cellular oxidant detoxification
ahpC	568703.LGG_02490	GO Process	GO:1990748	Cellular detoxification
ahpC	568703.LGG_02490	GO Function	GO:0003824	Catalytic activity
ahpC	568703.LGG_02490	GO Function	GO:0004601	Peroxidase activity
ahpC	568703.LGG_02490	GO Function	GO:0016209	Antioxidant activity
ahpC	568703.LGG_02490	GO Function	GO:0016491	Oxidoreductase activity
ahpC	568703.LGG_02490	GO Function	GO:0016684	Oxidoreductase activity, acting on peroxide as acceptor
ahpC	568703.LGG_02490	GO Function	GO:0051920	Peroxiredoxin activity
ahpC	568703.LGG_02490	GO Component	GO:0005622	Intracellular
ahpC	568703.LGG_02490	GO Component	GO:0005737	Cytoplasm
ahpC	568703.LGG_02490	GO Component	GO:0110165	Cellular anatomical entity
ahpC	568703.LGG_02490	STRING clusters	CL:1930	Mixed, incl. oxidoreductase activity, and sulfur metabolism
ahpC	568703.LGG_02490	STRING clusters	CL:1931	Mixed, incl. oxidoreductase activity, and menaquinone metabolic process
ahpC	568703.LGG_02490	STRING clusters	CL:1932	Mixed, incl. oxidoreductase activity, and menaquinone metabolic process
ahpC	568703.LGG_02490	STRING clusters	CL:1933	Mixed, incl. fad/nad(p)-binding domain superfamily, and menaquinone metabolic process
ahpC	568703.LGG_02490	STRING clusters	CL:1934	Mixed, incl. response to toxic substance, and electron transport chain
ahpC	568703.LGG_02490	STRING clusters	CL:1935	Mixed, incl. response to toxic substance, and electron transport chain
ahpC	568703.LGG_02490	STRING clusters	CL:1937	Mixed, incl. cytochrome complex, and fad/nad(p)-binding domain
ahpC	568703.LGG_02490	STRING clusters	CL:1939	Thioredoxin domain, and FAD/NAD(P)-binding domain
ahpC	568703.LGG_02490	STRING clusters	CL:1941	Thioredoxin domain, and Thioredoxin reductase
ahpC	568703.LGG_02490	KEGG	lrg00520	Amino sugar and nucleotide sugar metabolism
ahpC	568703.LGG_02490	KEGG	lrg01100	Metabolic pathways
ahpC	568703.LGG_02490	UniProt Keywords	KW-0049	Antioxidant
ahpC	568703.LGG_02490	UniProt Keywords	KW-0560	Oxidoreductase
ahpC	568703.LGG_02490	UniProt Keywords	KW-0575	Peroxidase
ahpC	568703.LGG_02490	UniProt Keywords	KW-0676	Redox-active center
ahpC	568703.LGG_02490	UniProt Keywords	KW-0963	Cytoplasm
ahpC	568703.LGG_02490	UniProt Keywords	KW-1015	Disulfide bond
ahpC	568703.LGG_02490	Pfam	PF00578	AhpC/TSA family
ahpC	568703.LGG_02490	Pfam	PF08534	Redoxin
ahpC	568703.LGG_02490	Pfam	PF10417	C-terminal domain of 1-Cys peroxiredoxin
ahpC	568703.LGG_02490	InterPro	IPR000866	Alkyl hydroperoxide reductase subunit C/ Thiol specific antioxidant
ahpC	568703.LGG_02490	InterPro	IPR013766	Thioredoxin domain
ahpC	568703.LGG_02490	InterPro	IPR017559	Alkyl hydroperoxide reductase subunit C
ahpC	568703.LGG_02490	InterPro	IPR019479	Peroxiredoxin, C-terminal
ahpC	568703.LGG_02490	InterPro	IPR024706	Peroxiredoxin, AhpC-type
ahpC	568703.LGG_02490	InterPro	IPR036249	Thioredoxin-like superfamily
alaRS	568703.LGG_00769	STRING clusters	CL:1268	Mixed, incl. cell division, and regulation of cell shape
alaRS	568703.LGG_00769	STRING clusters	CL:1269	Mixed, incl. cell division, and regulation of cell shape
alaRS	568703.LGG_00769	STRING clusters	CL:1383	Mixed, incl. genetic transfer, and nucleic acid phosphodiester bond hydrolysis
alaRS	568703.LGG_00769	STRING clusters	CL:1427	Mostly uncharacterized, incl. drtgg domain, and response to cold
alaRS	568703.LGG_00769	STRING clusters	CL:1429	Mixed, incl. cell division protein zapa, and colicin v production, cvpa
alaRS	568703.LGG_00769	Pfam	PF06135	Bacterial protein of unknown function (DUF965)
alaRS	568703.LGG_00769	InterPro	IPR009309	IreB regulatory phosphoprotein
alsD	568703.LGG_01898	GO Process	GO:0006066	Alcohol metabolic process
alsD	568703.LGG_01898	GO Process	GO:0008152	Metabolic process
alsD	568703.LGG_01898	GO Process	GO:0009058	Biosynthetic process
alsD	568703.LGG_01898	GO Process	GO:0009987	Cellular process
alsD	568703.LGG_01898	GO Process	GO:0042180	Cellular ketone metabolic process
alsD	568703.LGG_01898	GO Process	GO:0042181	Ketone biosynthetic process
alsD	568703.LGG_01898	GO Process	GO:0044237	Cellular metabolic process
alsD	568703.LGG_01898	GO Process	GO:0044249	Cellular biosynthetic process
alsD	568703.LGG_01898	GO Process	GO:0044281	Small molecule metabolic process
alsD	568703.LGG_01898	GO Process	GO:0044283	Small molecule biosynthetic process
alsD	568703.LGG_01898	GO Process	GO:0045149	Acetoin metabolic process
alsD	568703.LGG_01898	GO Process	GO:0045151	Acetoin biosynthetic process
alsD	568703.LGG_01898	GO Process	GO:0046165	Alcohol biosynthetic process
alsD	568703.LGG_01898	GO Process	GO:0071704	Organic substance metabolic process
alsD	568703.LGG_01898	GO Process	GO:1901576	Organic substance biosynthetic process
alsD	568703.LGG_01898	GO Process	GO:1901615	Organic hydroxy compound metabolic process
alsD	568703.LGG_01898	GO Process	GO:1901617	Organic hydroxy compound biosynthetic process
alsD	568703.LGG_01898	GO Process	GO:1902652	Secondary alcohol metabolic process
alsD	568703.LGG_01898	GO Process	GO:1902653	Secondary alcohol biosynthetic process
alsD	568703.LGG_01898	GO Function	GO:0003824	Catalytic activity
alsD	568703.LGG_01898	GO Function	GO:0016829	Lyase activity
alsD	568703.LGG_01898	GO Function	GO:0016830	Carbon-carbon lyase activity
alsD	568703.LGG_01898	GO Function	GO:0016831	Carboxy-lyase activity
alsD	568703.LGG_01898	GO Function	GO:0047605	Acetolactate decarboxylase activity
alsD	568703.LGG_01898	STRING clusters	CL:2148	Carbohydrate metabolic process, and pyruvate metabolism
alsD	568703.LGG_01898	STRING clusters	CL:2149	Mixed, incl. carbon metabolism, and pyruvate metabolism
alsD	568703.LGG_01898	STRING clusters	CL:2294	Mixed, incl. pyruvate metabolism, and butanoate metabolism
alsD	568703.LGG_01898	STRING clusters	CL:2296	Pyruvate metabolism, and glycolate oxidase complex
alsD	568703.LGG_01898	STRING clusters	CL:2340	Butanoate metabolism, and Organic radical enzyme activase
alsD	568703.LGG_01898	KEGG	lrg00650	Butanoate metabolism
alsD	568703.LGG_01898	KEGG	lrg00660	C5-Branched dibasic acid metabolism
alsD	568703.LGG_01898	UniProt Keywords	KW-0005	Acetoin biosynthesis
alsD	568703.LGG_01898	UniProt Keywords	KW-0210	Decarboxylase
alsD	568703.LGG_01898	UniProt Keywords	KW-0456	Lyase
alsD	568703.LGG_01898	Pfam	PF03306	Alpha-acetolactate decarboxylase
alsD	568703.LGG_01898	InterPro	IPR005128	Alpha-acetolactate decarboxylase
alsS	568703.LGG_01899	GO Process	GO:0006066	Alcohol metabolic process
alsS	568703.LGG_01899	GO Process	GO:0006082	Organic acid metabolic process
alsS	568703.LGG_01899	GO Process	GO:0006520	Cellular amino acid metabolic process
alsS	568703.LGG_01899	GO Process	GO:0006549	Isoleucine metabolic process
alsS	568703.LGG_01899	GO Process	GO:0006573	Valine metabolic process
alsS	568703.LGG_01899	GO Process	GO:0006807	Nitrogen compound metabolic process
alsS	568703.LGG_01899	GO Process	GO:0008152	Metabolic process
alsS	568703.LGG_01899	GO Process	GO:0008652	Cellular amino acid biosynthetic process
alsS	568703.LGG_01899	GO Process	GO:0009058	Biosynthetic process
alsS	568703.LGG_01899	GO Process	GO:0009081	Branched-chain amino acid metabolic process
alsS	568703.LGG_01899	GO Process	GO:0009082	Branched-chain amino acid biosynthetic process
alsS	568703.LGG_01899	GO Process	GO:0009097	Isoleucine biosynthetic process
alsS	568703.LGG_01899	GO Process	GO:0009099	Valine biosynthetic process
alsS	568703.LGG_01899	GO Process	GO:0009987	Cellular process
alsS	568703.LGG_01899	GO Process	GO:0016053	Organic acid biosynthetic process
alsS	568703.LGG_01899	GO Process	GO:0019751	Polyol metabolic process
alsS	568703.LGG_01899	GO Process	GO:0019752	Carboxylic acid metabolic process
alsS	568703.LGG_01899	GO Process	GO:0034077	Butanediol metabolic process
alsS	568703.LGG_01899	GO Process	GO:0034311	Diol metabolic process
alsS	568703.LGG_01899	GO Process	GO:0042180	Cellular ketone metabolic process
alsS	568703.LGG_01899	GO Process	GO:0042181	Ketone biosynthetic process
alsS	568703.LGG_01899	GO Process	GO:0042844	Glycol metabolic process
alsS	568703.LGG_01899	GO Process	GO:0043436	Oxoacid metabolic process
alsS	568703.LGG_01899	GO Process	GO:0044237	Cellular metabolic process
alsS	568703.LGG_01899	GO Process	GO:0044238	Primary metabolic process
alsS	568703.LGG_01899	GO Process	GO:0044249	Cellular biosynthetic process
alsS	568703.LGG_01899	GO Process	GO:0044281	Small molecule metabolic process
alsS	568703.LGG_01899	GO Process	GO:0044283	Small molecule biosynthetic process
alsS	568703.LGG_01899	GO Process	GO:0045149	Acetoin metabolic process
alsS	568703.LGG_01899	GO Process	GO:0045151	Acetoin biosynthetic process
alsS	568703.LGG_01899	GO Process	GO:0046165	Alcohol biosynthetic process
alsS	568703.LGG_01899	GO Process	GO:0046394	Carboxylic acid biosynthetic process
alsS	568703.LGG_01899	GO Process	GO:0071704	Organic substance metabolic process
alsS	568703.LGG_01899	GO Process	GO:1901564	Organonitrogen compound metabolic process
alsS	568703.LGG_01899	GO Process	GO:1901566	Organonitrogen compound biosynthetic process
alsS	568703.LGG_01899	GO Process	GO:1901576	Organic substance biosynthetic process
alsS	568703.LGG_01899	GO Process	GO:1901605	Alpha-amino acid metabolic process
alsS	568703.LGG_01899	GO Process	GO:1901607	Alpha-amino acid biosynthetic process
alsS	568703.LGG_01899	GO Process	GO:1901615	Organic hydroxy compound metabolic process
alsS	568703.LGG_01899	GO Process	GO:1901617	Organic hydroxy compound biosynthetic process
alsS	568703.LGG_01899	GO Process	GO:1902652	Secondary alcohol metabolic process
alsS	568703.LGG_01899	GO Process	GO:1902653	Secondary alcohol biosynthetic process
alsS	568703.LGG_01899	GO Function	GO:0000166	Nucleotide binding
alsS	568703.LGG_01899	GO Function	GO:0000287	Magnesium ion binding
alsS	568703.LGG_01899	GO Function	GO:0003824	Catalytic activity
alsS	568703.LGG_01899	GO Function	GO:0003984	Acetolactate synthase activity
alsS	568703.LGG_01899	GO Function	GO:0005488	Binding
alsS	568703.LGG_01899	GO Function	GO:0016740	Transferase activity
alsS	568703.LGG_01899	GO Function	GO:0016744	Transferase activity, transferring aldehyde or ketonic groups
alsS	568703.LGG_01899	GO Function	GO:0019842	Vitamin binding
alsS	568703.LGG_01899	GO Function	GO:0030976	Thiamine pyrophosphate binding
alsS	568703.LGG_01899	GO Function	GO:0036094	Small molecule binding
alsS	568703.LGG_01899	GO Function	GO:0043167	Ion binding
alsS	568703.LGG_01899	GO Function	GO:0043168	Anion binding
alsS	568703.LGG_01899	GO Function	GO:0043169	Cation binding
alsS	568703.LGG_01899	GO Function	GO:0046872	Metal ion binding
alsS	568703.LGG_01899	GO Function	GO:0050660	Flavin adenine dinucleotide binding
alsS	568703.LGG_01899	GO Function	GO:0097159	Organic cyclic compound binding
alsS	568703.LGG_01899	GO Function	GO:1901265	Nucleoside phosphate binding
alsS	568703.LGG_01899	GO Function	GO:1901363	Heterocyclic compound binding
alsS	568703.LGG_01899	GO Function	GO:1901681	Sulfur compound binding
alsS	568703.LGG_01899	GO Component	GO:0005622	Intracellular
alsS	568703.LGG_01899	GO Component	GO:0005737	Cytoplasm
alsS	568703.LGG_01899	GO Component	GO:0005948	Acetolactate synthase complex
alsS	568703.LGG_01899	GO Component	GO:0032991	Protein-containing complex
alsS	568703.LGG_01899	GO Component	GO:0110165	Cellular anatomical entity
alsS	568703.LGG_01899	GO Component	GO:1902494	Catalytic complex
alsS	568703.LGG_01899	GO Component	GO:1990234	Transferase complex
alsS	568703.LGG_01899	STRING clusters	CL:2148	Carbohydrate metabolic process, and pyruvate metabolism
alsS	568703.LGG_01899	STRING clusters	CL:2149	Mixed, incl. carbon metabolism, and pyruvate metabolism
alsS	568703.LGG_01899	STRING clusters	CL:2294	Mixed, incl. pyruvate metabolism, and butanoate metabolism
alsS	568703.LGG_01899	STRING clusters	CL:2296	Pyruvate metabolism, and glycolate oxidase complex
alsS	568703.LGG_01899	STRING clusters	CL:2340	Butanoate metabolism, and Organic radical enzyme activase
alsS	568703.LGG_01899	KEGG	lrg00290	Valine, leucine and isoleucine biosynthesis
alsS	568703.LGG_01899	KEGG	lrg00650	Butanoate metabolism
alsS	568703.LGG_01899	KEGG	lrg00660	C5-Branched dibasic acid metabolism
alsS	568703.LGG_01899	KEGG	lrg00770	Pantothenate and CoA biosynthesis
alsS	568703.LGG_01899	KEGG	lrg01100	Metabolic pathways
alsS	568703.LGG_01899	KEGG	lrg01110	Biosynthesis of secondary metabolites
alsS	568703.LGG_01899	KEGG	lrg01210	2-Oxocarboxylic acid metabolism
alsS	568703.LGG_01899	KEGG	lrg01230	Biosynthesis of amino acids
alsS	568703.LGG_01899	UniProt Keywords	KW-0786	Thiamine pyrophosphate
alsS	568703.LGG_01899	Pfam	PF00205	Thiamine pyrophosphate enzyme, central domain
alsS	568703.LGG_01899	Pfam	PF02775	Thiamine pyrophosphate enzyme, C-terminal TPP binding domain
alsS	568703.LGG_01899	Pfam	PF02776	Thiamine pyrophosphate enzyme, N-terminal TPP binding domain
alsS	568703.LGG_01899	InterPro	IPR000399	TPP-binding enzyme, conserved site
alsS	568703.LGG_01899	InterPro	IPR011766	Thiamine pyrophosphate enzyme, C-terminal TPP-binding
alsS	568703.LGG_01899	InterPro	IPR012000	Thiamine pyrophosphate enzyme, central domain
alsS	568703.LGG_01899	InterPro	IPR012001	Thiamine pyrophosphate enzyme, N-terminal TPP-binding domain
alsS	568703.LGG_01899	InterPro	IPR012782	Acetolactate synthase, catabolic
alsS	568703.LGG_01899	InterPro	IPR029035	DHS-like NAD/FAD-binding domain superfamily
alsS	568703.LGG_01899	InterPro	IPR029061	Thiamin diphosphate-binding fold
argG	568703.LGG_02817	GO Process	GO:0006082	Organic acid metabolic process
argG	568703.LGG_02817	GO Process	GO:0006520	Cellular amino acid metabolic process
argG	568703.LGG_02817	GO Process	GO:0006525	Arginine metabolic process
argG	568703.LGG_02817	GO Process	GO:0006526	Arginine biosynthetic process
argG	568703.LGG_02817	GO Process	GO:0006807	Nitrogen compound metabolic process
argG	568703.LGG_02817	GO Process	GO:0008152	Metabolic process
argG	568703.LGG_02817	GO Process	GO:0008652	Cellular amino acid biosynthetic process
argG	568703.LGG_02817	GO Process	GO:0009058	Biosynthetic process
argG	568703.LGG_02817	GO Process	GO:0009064	Glutamine family amino acid metabolic process
argG	568703.LGG_02817	GO Process	GO:0009084	Glutamine family amino acid biosynthetic process
argG	568703.LGG_02817	GO Process	GO:0009987	Cellular process
argG	568703.LGG_02817	GO Process	GO:0016053	Organic acid biosynthetic process
argG	568703.LGG_02817	GO Process	GO:0019752	Carboxylic acid metabolic process
argG	568703.LGG_02817	GO Process	GO:0043436	Oxoacid metabolic process
argG	568703.LGG_02817	GO Process	GO:0044237	Cellular metabolic process
argG	568703.LGG_02817	GO Process	GO:0044238	Primary metabolic process
argG	568703.LGG_02817	GO Process	GO:0044249	Cellular biosynthetic process
argG	568703.LGG_02817	GO Process	GO:0044281	Small molecule metabolic process
argG	568703.LGG_02817	GO Process	GO:0044283	Small molecule biosynthetic process
argG	568703.LGG_02817	GO Process	GO:0046394	Carboxylic acid biosynthetic process
argG	568703.LGG_02817	GO Process	GO:0071704	Organic substance metabolic process
argG	568703.LGG_02817	GO Process	GO:1901564	Organonitrogen compound metabolic process
argG	568703.LGG_02817	GO Process	GO:1901566	Organonitrogen compound biosynthetic process
argG	568703.LGG_02817	GO Process	GO:1901576	Organic substance biosynthetic process
argG	568703.LGG_02817	GO Process	GO:1901605	Alpha-amino acid metabolic process
argG	568703.LGG_02817	GO Process	GO:1901607	Alpha-amino acid biosynthetic process
argG	568703.LGG_02817	GO Function	GO:0000166	Nucleotide binding
argG	568703.LGG_02817	GO Function	GO:0003824	Catalytic activity
argG	568703.LGG_02817	GO Function	GO:0004055	Argininosuccinate synthase activity
argG	568703.LGG_02817	GO Function	GO:0005488	Binding
argG	568703.LGG_02817	GO Function	GO:0005524	ATP binding
argG	568703.LGG_02817	GO Function	GO:0016874	Ligase activity
argG	568703.LGG_02817	GO Function	GO:0016879	Ligase activity, forming carbon-nitrogen bonds
argG	568703.LGG_02817	GO Function	GO:0017076	Purine nucleotide binding
argG	568703.LGG_02817	GO Function	GO:0030554	Adenyl nucleotide binding
argG	568703.LGG_02817	GO Function	GO:0032553	Ribonucleotide binding
argG	568703.LGG_02817	GO Function	GO:0032555	Purine ribonucleotide binding
argG	568703.LGG_02817	GO Function	GO:0032559	Adenyl ribonucleotide binding
argG	568703.LGG_02817	GO Function	GO:0035639	Purine ribonucleoside triphosphate binding
argG	568703.LGG_02817	GO Function	GO:0036094	Small molecule binding
argG	568703.LGG_02817	GO Function	GO:0043167	Ion binding
argG	568703.LGG_02817	GO Function	GO:0043168	Anion binding
argG	568703.LGG_02817	GO Function	GO:0097159	Organic cyclic compound binding
argG	568703.LGG_02817	GO Function	GO:0097367	Carbohydrate derivative binding
argG	568703.LGG_02817	GO Function	GO:1901265	Nucleoside phosphate binding
argG	568703.LGG_02817	GO Function	GO:1901363	Heterocyclic compound binding
argG	568703.LGG_02817	GO Component	GO:0005622	Intracellular
argG	568703.LGG_02817	GO Component	GO:0005737	Cytoplasm
argG	568703.LGG_02817	GO Component	GO:0110165	Cellular anatomical entity
argG	568703.LGG_02817	STRING clusters	CL:1065	Alpha-amino acid biosynthetic process, and pyridoxal phosphate-dependent transferase domain 1
argG	568703.LGG_02817	STRING clusters	CL:1066	Alpha-amino acid biosynthetic process, and pyridoxal phosphate-dependent transferase domain 1
argG	568703.LGG_02817	STRING clusters	CL:1128	Glutamine family amino acid biosynthetic process, and alanine, aspartate and glutamate metabolism
argG	568703.LGG_02817	STRING clusters	CL:1130	Glutamine family amino acid biosynthetic process, and ammonia transport
argG	568703.LGG_02817	STRING clusters	CL:1132	Arginine biosynthesis, and GXGXG motif
argG	568703.LGG_02817	STRING clusters	CL:871	Mixed, incl. alpha-amino acid metabolic process, and nucleoside monophosphate metabolic process
argG	568703.LGG_02817	KEGG	lrg00220	Arginine biosynthesis
argG	568703.LGG_02817	KEGG	lrg00250	Alanine, aspartate and glutamate metabolism
argG	568703.LGG_02817	KEGG	lrg01100	Metabolic pathways
argG	568703.LGG_02817	KEGG	lrg01110	Biosynthesis of secondary metabolites
argG	568703.LGG_02817	KEGG	lrg01230	Biosynthesis of amino acids
argG	568703.LGG_02817	UniProt Keywords	KW-0028	Amino-acid biosynthesis
argG	568703.LGG_02817	UniProt Keywords	KW-0055	Arginine biosynthesis
argG	568703.LGG_02817	UniProt Keywords	KW-0067	ATP-binding
argG	568703.LGG_02817	UniProt Keywords	KW-0436	Ligase
argG	568703.LGG_02817	UniProt Keywords	KW-0547	Nucleotide-binding
argG	568703.LGG_02817	UniProt Keywords	KW-0963	Cytoplasm
argG	568703.LGG_02817	Pfam	PF00764	Arginosuccinate synthase
argG	568703.LGG_02817	InterPro	IPR001518	Argininosuccinate synthase
argG	568703.LGG_02817	InterPro	IPR014729	Rossmann-like alpha/beta/alpha sandwich fold
argG	568703.LGG_02817	InterPro	IPR018223	Argininosuccinate synthase, conserved site
argG	568703.LGG_02817	InterPro	IPR023434	Argininosuccinate synthase, type 1 subfamily
argG	568703.LGG_02817	InterPro	IPR024074	Argininosuccinate synthetase, catalytic/multimerisation domain body
avtA	568703.LGG_02639	GO Process	GO:0006355	Regulation of transcription, dna-templated
avtA	568703.LGG_02639	GO Process	GO:0008152	Metabolic process
avtA	568703.LGG_02639	GO Process	GO:0009058	Biosynthetic process
avtA	568703.LGG_02639	GO Process	GO:0009889	Regulation of biosynthetic process
avtA	568703.LGG_02639	GO Process	GO:0010468	Regulation of gene expression
avtA	568703.LGG_02639	GO Process	GO:0010556	Regulation of macromolecule biosynthetic process
avtA	568703.LGG_02639	GO Process	GO:0019219	Regulation of nucleobase-containing compound metabolic process
avtA	568703.LGG_02639	GO Process	GO:0019222	Regulation of metabolic process
avtA	568703.LGG_02639	GO Process	GO:0031323	Regulation of cellular metabolic process
avtA	568703.LGG_02639	GO Process	GO:0031326	Regulation of cellular biosynthetic process
avtA	568703.LGG_02639	GO Process	GO:0050789	Regulation of biological process
avtA	568703.LGG_02639	GO Process	GO:0050794	Regulation of cellular process
avtA	568703.LGG_02639	GO Process	GO:0051171	Regulation of nitrogen compound metabolic process
avtA	568703.LGG_02639	GO Process	GO:0051252	Regulation of rna metabolic process
avtA	568703.LGG_02639	GO Process	GO:0060255	Regulation of macromolecule metabolic process
avtA	568703.LGG_02639	GO Process	GO:0065007	Biological regulation
avtA	568703.LGG_02639	GO Process	GO:0065009	Regulation of molecular function
avtA	568703.LGG_02639	GO Process	GO:0080090	Regulation of primary metabolic process
avtA	568703.LGG_02639	GO Process	GO:1903506	Regulation of nucleic acid-templated transcription
avtA	568703.LGG_02639	GO Process	GO:2000112	Regulation of cellular macromolecule biosynthetic process
avtA	568703.LGG_02639	GO Process	GO:2001141	Regulation of rna biosynthetic process
avtA	568703.LGG_02639	GO Function	GO:0003676	Nucleic acid binding
avtA	568703.LGG_02639	GO Function	GO:0003677	DNA binding
avtA	568703.LGG_02639	GO Function	GO:0003700	DNA-binding transcription factor activity
avtA	568703.LGG_02639	GO Function	GO:0003824	Catalytic activity
avtA	568703.LGG_02639	GO Function	GO:0005488	Binding
avtA	568703.LGG_02639	GO Function	GO:0008483	Transaminase activity
avtA	568703.LGG_02639	GO Function	GO:0016740	Transferase activity
avtA	568703.LGG_02639	GO Function	GO:0016769	Transferase activity, transferring nitrogenous groups
avtA	568703.LGG_02639	GO Function	GO:0019842	Vitamin binding
avtA	568703.LGG_02639	GO Function	GO:0030170	Pyridoxal phosphate binding
avtA	568703.LGG_02639	GO Function	GO:0036094	Small molecule binding
avtA	568703.LGG_02639	GO Function	GO:0043167	Ion binding
avtA	568703.LGG_02639	GO Function	GO:0043168	Anion binding
avtA	568703.LGG_02639	GO Function	GO:0070279	Vitamin b6 binding
avtA	568703.LGG_02639	GO Function	GO:0097159	Organic cyclic compound binding
avtA	568703.LGG_02639	GO Function	GO:0098772	Molecular function regulator
avtA	568703.LGG_02639	GO Function	GO:0140110	Transcription regulator activity
avtA	568703.LGG_02639	GO Function	GO:1901363	Heterocyclic compound binding
avtA	568703.LGG_02639	GO Component	GO:0110165	Cellular anatomical entity
avtA	568703.LGG_02639	STRING clusters	CL:2780	Mixed, incl. glycerol metabolic process, and lactate metabolic process
avtA	568703.LGG_02639	STRING clusters	CL:2806	Lactate metabolic process, and alanine-glyoxylate amino-transferase
avtA	568703.LGG_02639	KEGG	lrg00300	Lysine biosynthesis
avtA	568703.LGG_02639	KEGG	lrg01100	Metabolic pathways
avtA	568703.LGG_02639	KEGG	lrg01110	Biosynthesis of secondary metabolites
avtA	568703.LGG_02639	KEGG	lrg01210	2-Oxocarboxylic acid metabolism
avtA	568703.LGG_02639	UniProt Keywords	KW-0032	Aminotransferase
avtA	568703.LGG_02639	UniProt Keywords	KW-0175	Coiled coil
avtA	568703.LGG_02639	UniProt Keywords	KW-0808	Transferase
avtA	568703.LGG_02639	Pfam	PF00155	Aminotransferase class I and II
avtA	568703.LGG_02639	Pfam	PF12897	Alanine-glyoxylate amino-transferase
avtA	568703.LGG_02639	InterPro	IPR004839	Aminotransferase, class I/classII
avtA	568703.LGG_02639	InterPro	IPR015421	Pyridoxal phosphate-dependent transferase, major domain
avtA	568703.LGG_02639	InterPro	IPR015422	Pyridoxal phosphate-dependent transferase domain 1
avtA	568703.LGG_02639	InterPro	IPR015424	Pyridoxal phosphate-dependent transferase
cad	568703.LGG_02307	GO Function	GO:0000166	Nucleotide binding
cad	568703.LGG_02307	GO Function	GO:0005488	Binding
cad	568703.LGG_02307	GO Function	GO:0010181	FMN binding
cad	568703.LGG_02307	GO Function	GO:0032553	Ribonucleotide binding
cad	568703.LGG_02307	GO Function	GO:0036094	Small molecule binding
cad	568703.LGG_02307	GO Function	GO:0043167	Ion binding
cad	568703.LGG_02307	GO Function	GO:0043168	Anion binding
cad	568703.LGG_02307	GO Function	GO:0097159	Organic cyclic compound binding
cad	568703.LGG_02307	GO Function	GO:0097367	Carbohydrate derivative binding
cad	568703.LGG_02307	GO Function	GO:1901265	Nucleoside phosphate binding
cad	568703.LGG_02307	GO Function	GO:1901363	Heterocyclic compound binding
cad	568703.LGG_02307	GO Component	GO:0005886	Plasma membrane
cad	568703.LGG_02307	GO Component	GO:0016020	Membrane
cad	568703.LGG_02307	GO Component	GO:0071944	Cell periphery
cad	568703.LGG_02307	GO Component	GO:0110165	Cellular anatomical entity
cad	568703.LGG_02307	STRING clusters	CL:1930	Mixed, incl. oxidoreductase activity, and sulfur metabolism
cad	568703.LGG_02307	STRING clusters	CL:1931	Mixed, incl. oxidoreductase activity, and menaquinone metabolic process
cad	568703.LGG_02307	STRING clusters	CL:1932	Mixed, incl. oxidoreductase activity, and menaquinone metabolic process
cad	568703.LGG_02307	STRING clusters	CL:1933	Mixed, incl. fad/nad(p)-binding domain superfamily, and menaquinone metabolic process
cad	568703.LGG_02307	STRING clusters	CL:2006	Mixed, incl. menaquinone metabolic process, and apbe family
cad	568703.LGG_02307	STRING clusters	CL:2008	Mixed, incl. menaquinone metabolic process, and nusg domain ii
cad	568703.LGG_02307	STRING clusters	CL:2010	Mixed, incl. menaquinone metabolic process, and nusg domain ii
cad	568703.LGG_02307	STRING clusters	CL:2012	Mixed, incl. fmn-binding, and heptaprenyl diphosphate synthase component i
cad	568703.LGG_02307	KEGG	lrg02024	Quorum sensing
cad	568703.LGG_02307	UniProt Keywords	KW-0732	Signal
cad	568703.LGG_02307	Pfam	PF04205	FMN-binding domain
cad	568703.LGG_02307	InterPro	IPR007329	FMN-binding
cad	568703.LGG_02307	SMART	SM00900	This conserved region includes the FMN-binding site of the NqrC protein as well as the NosR and NirI regulatory proteins.
carA	568703.LGG_01457	GO Process	GO:0006082	Organic acid metabolic process
carA	568703.LGG_01457	GO Process	GO:0006139	Nucleobase-containing compound metabolic process
carA	568703.LGG_01457	GO Process	GO:0006206	Pyrimidine nucleobase metabolic process
carA	568703.LGG_01457	GO Process	GO:0006207	De novo pyrimidine nucleobase biosynthetic process
carA	568703.LGG_01457	GO Process	GO:0006220	Pyrimidine nucleotide metabolic process
carA	568703.LGG_01457	GO Process	GO:0006221	Pyrimidine nucleotide biosynthetic process
carA	568703.LGG_01457	GO Process	GO:0006520	Cellular amino acid metabolic process
carA	568703.LGG_01457	GO Process	GO:0006525	Arginine metabolic process
carA	568703.LGG_01457	GO Process	GO:0006526	Arginine biosynthetic process
carA	568703.LGG_01457	GO Process	GO:0006541	Glutamine metabolic process
carA	568703.LGG_01457	GO Process	GO:0006725	Cellular aromatic compound metabolic process
carA	568703.LGG_01457	GO Process	GO:0006753	Nucleoside phosphate metabolic process
carA	568703.LGG_01457	GO Process	GO:0006793	Phosphorus metabolic process
carA	568703.LGG_01457	GO Process	GO:0006796	Phosphate-containing compound metabolic process
carA	568703.LGG_01457	GO Process	GO:0006807	Nitrogen compound metabolic process
carA	568703.LGG_01457	GO Process	GO:0008152	Metabolic process
carA	568703.LGG_01457	GO Process	GO:0008652	Cellular amino acid biosynthetic process
carA	568703.LGG_01457	GO Process	GO:0009058	Biosynthetic process
carA	568703.LGG_01457	GO Process	GO:0009064	Glutamine family amino acid metabolic process
carA	568703.LGG_01457	GO Process	GO:0009084	Glutamine family amino acid biosynthetic process
carA	568703.LGG_01457	GO Process	GO:0009112	Nucleobase metabolic process
carA	568703.LGG_01457	GO Process	GO:0009117	Nucleotide metabolic process
carA	568703.LGG_01457	GO Process	GO:0009165	Nucleotide biosynthetic process
carA	568703.LGG_01457	GO Process	GO:0009987	Cellular process
carA	568703.LGG_01457	GO Process	GO:0016053	Organic acid biosynthetic process
carA	568703.LGG_01457	GO Process	GO:0018130	Heterocycle biosynthetic process
carA	568703.LGG_01457	GO Process	GO:0019438	Aromatic compound biosynthetic process
carA	568703.LGG_01457	GO Process	GO:0019637	Organophosphate metabolic process
carA	568703.LGG_01457	GO Process	GO:0019752	Carboxylic acid metabolic process
carA	568703.LGG_01457	GO Process	GO:0019856	Pyrimidine nucleobase biosynthetic process
carA	568703.LGG_01457	GO Process	GO:0034641	Cellular nitrogen compound metabolic process
carA	568703.LGG_01457	GO Process	GO:0034654	Nucleobase-containing compound biosynthetic process
carA	568703.LGG_01457	GO Process	GO:0043436	Oxoacid metabolic process
carA	568703.LGG_01457	GO Process	GO:0044237	Cellular metabolic process
carA	568703.LGG_01457	GO Process	GO:0044238	Primary metabolic process
carA	568703.LGG_01457	GO Process	GO:0044249	Cellular biosynthetic process
carA	568703.LGG_01457	GO Process	GO:0044271	Cellular nitrogen compound biosynthetic process
carA	568703.LGG_01457	GO Process	GO:0044281	Small molecule metabolic process
carA	568703.LGG_01457	GO Process	GO:0044283	Small molecule biosynthetic process
carA	568703.LGG_01457	GO Process	GO:0046112	Nucleobase biosynthetic process
carA	568703.LGG_01457	GO Process	GO:0046394	Carboxylic acid biosynthetic process
carA	568703.LGG_01457	GO Process	GO:0046483	Heterocycle metabolic process
carA	568703.LGG_01457	GO Process	GO:0055086	Nucleobase-containing small molecule metabolic process
carA	568703.LGG_01457	GO Process	GO:0071704	Organic substance metabolic process
carA	568703.LGG_01457	GO Process	GO:0072527	Pyrimidine-containing compound metabolic process
carA	568703.LGG_01457	GO Process	GO:0072528	Pyrimidine-containing compound biosynthetic process
carA	568703.LGG_01457	GO Process	GO:0090407	Organophosphate biosynthetic process
carA	568703.LGG_01457	GO Process	GO:1901293	Nucleoside phosphate biosynthetic process
carA	568703.LGG_01457	GO Process	GO:1901360	Organic cyclic compound metabolic process
carA	568703.LGG_01457	GO Process	GO:1901362	Organic cyclic compound biosynthetic process
carA	568703.LGG_01457	GO Process	GO:1901564	Organonitrogen compound metabolic process
carA	568703.LGG_01457	GO Process	GO:1901566	Organonitrogen compound biosynthetic process
carA	568703.LGG_01457	GO Process	GO:1901576	Organic substance biosynthetic process
carA	568703.LGG_01457	GO Process	GO:1901605	Alpha-amino acid metabolic process
carA	568703.LGG_01457	GO Process	GO:1901607	Alpha-amino acid biosynthetic process
carA	568703.LGG_01457	GO Function	GO:0000166	Nucleotide binding
carA	568703.LGG_01457	GO Function	GO:0003824	Catalytic activity
carA	568703.LGG_01457	GO Function	GO:0004088	Carbamoyl-phosphate synthase (glutamine-hydrolyzing) activity
carA	568703.LGG_01457	GO Function	GO:0005488	Binding
carA	568703.LGG_01457	GO Function	GO:0005524	ATP binding
carA	568703.LGG_01457	GO Function	GO:0016874	Ligase activity
carA	568703.LGG_01457	GO Function	GO:0016879	Ligase activity, forming carbon-nitrogen bonds
carA	568703.LGG_01457	GO Function	GO:0016884	Carbon-nitrogen ligase activity, with glutamine as amido-n-donor
carA	568703.LGG_01457	GO Function	GO:0017076	Purine nucleotide binding
carA	568703.LGG_01457	GO Function	GO:0030554	Adenyl nucleotide binding
carA	568703.LGG_01457	GO Function	GO:0032553	Ribonucleotide binding
carA	568703.LGG_01457	GO Function	GO:0032555	Purine ribonucleotide binding
carA	568703.LGG_01457	GO Function	GO:0032559	Adenyl ribonucleotide binding
carA	568703.LGG_01457	GO Function	GO:0035639	Purine ribonucleoside triphosphate binding
carA	568703.LGG_01457	GO Function	GO:0036094	Small molecule binding
carA	568703.LGG_01457	GO Function	GO:0043167	Ion binding
carA	568703.LGG_01457	GO Function	GO:0043168	Anion binding
carA	568703.LGG_01457	GO Function	GO:0097159	Organic cyclic compound binding
carA	568703.LGG_01457	GO Function	GO:0097367	Carbohydrate derivative binding
carA	568703.LGG_01457	GO Function	GO:1901265	Nucleoside phosphate binding
carA	568703.LGG_01457	GO Function	GO:1901363	Heterocyclic compound binding
carA	568703.LGG_01457	GO Component	GO:0005622	Intracellular
carA	568703.LGG_01457	GO Component	GO:0005737	Cytoplasm
carA	568703.LGG_01457	GO Component	GO:0005951	Carbamoyl-phosphate synthase complex
carA	568703.LGG_01457	GO Component	GO:0032991	Protein-containing complex
carA	568703.LGG_01457	GO Component	GO:0110165	Cellular anatomical entity
carA	568703.LGG_01457	GO Component	GO:1902494	Catalytic complex
carA	568703.LGG_01457	STRING clusters	CL:871	Mixed, incl. alpha-amino acid metabolic process, and nucleoside monophosphate metabolic process
carA	568703.LGG_01457	STRING clusters	CL:872	Mixed, incl. nucleoside monophosphate metabolic process, and pyrimidine metabolism
carA	568703.LGG_01457	STRING clusters	CL:874	Nucleoside monophosphate metabolic process, and pyrimidine metabolism
carA	568703.LGG_01457	STRING clusters	CL:875	Ribonucleoside monophosphate biosynthetic process, and xanthine/uracil permease
carA	568703.LGG_01457	STRING clusters	CL:926	Pyrimidine biosynthesis, and uracil phosphoribosyltransferase activity
carA	568703.LGG_01457	STRING clusters	CL:929	Pyrimidine biosynthesis
carA	568703.LGG_01457	KEGG	lrg00240	Pyrimidine metabolism
carA	568703.LGG_01457	KEGG	lrg00250	Alanine, aspartate and glutamate metabolism
carA	568703.LGG_01457	KEGG	lrg01100	Metabolic pathways
carA	568703.LGG_01457	UniProt Keywords	KW-0028	Amino-acid biosynthesis
carA	568703.LGG_01457	UniProt Keywords	KW-0055	Arginine biosynthesis
carA	568703.LGG_01457	UniProt Keywords	KW-0067	ATP-binding
carA	568703.LGG_01457	UniProt Keywords	KW-0315	Glutamine amidotransferase
carA	568703.LGG_01457	UniProt Keywords	KW-0436	Ligase
carA	568703.LGG_01457	UniProt Keywords	KW-0547	Nucleotide-binding
carA	568703.LGG_01457	UniProt Keywords	KW-0665	Pyrimidine biosynthesis
carA	568703.LGG_01457	Pfam	PF00117	Glutamine amidotransferase class-I
carA	568703.LGG_01457	Pfam	PF00988	Carbamoyl-phosphate synthase small chain, CPSase domain
carA	568703.LGG_01457	InterPro	IPR002474	Carbamoyl-phosphate synthase small subunit, N-terminal domain
carA	568703.LGG_01457	InterPro	IPR006274	Carbamoyl-phosphate synthase, small subunit
carA	568703.LGG_01457	InterPro	IPR017926	Glutamine amidotransferase
carA	568703.LGG_01457	InterPro	IPR029062	Class I glutamine amidotransferase-like
carA	568703.LGG_01457	InterPro	IPR035686	Carbamoyl-phosphate synthase small subunit, GATase1 domain
carA	568703.LGG_01457	InterPro	IPR036480	Carbamoyl-phosphate synthase small subunit, N-terminal domain superfamily
carA	568703.LGG_01457	SMART	SM01097	Carbamoyl-phosphate synthase small chain, CPSase domain
carB	568703.LGG_01456	GO Process	GO:0006082	Organic acid metabolic process
carB	568703.LGG_01456	GO Process	GO:0006139	Nucleobase-containing compound metabolic process
carB	568703.LGG_01456	GO Process	GO:0006220	Pyrimidine nucleotide metabolic process
carB	568703.LGG_01456	GO Process	GO:0006221	Pyrimidine nucleotide biosynthetic process
carB	568703.LGG_01456	GO Process	GO:0006222	UMP biosynthetic process
carB	568703.LGG_01456	GO Process	GO:0006520	Cellular amino acid metabolic process
carB	568703.LGG_01456	GO Process	GO:0006525	Arginine metabolic process
carB	568703.LGG_01456	GO Process	GO:0006526	Arginine biosynthetic process
carB	568703.LGG_01456	GO Process	GO:0006725	Cellular aromatic compound metabolic process
carB	568703.LGG_01456	GO Process	GO:0006753	Nucleoside phosphate metabolic process
carB	568703.LGG_01456	GO Process	GO:0006793	Phosphorus metabolic process
carB	568703.LGG_01456	GO Process	GO:0006796	Phosphate-containing compound metabolic process
carB	568703.LGG_01456	GO Process	GO:0006807	Nitrogen compound metabolic process
carB	568703.LGG_01456	GO Process	GO:0008152	Metabolic process
carB	568703.LGG_01456	GO Process	GO:0008652	Cellular amino acid biosynthetic process
carB	568703.LGG_01456	GO Process	GO:0009058	Biosynthetic process
carB	568703.LGG_01456	GO Process	GO:0009064	Glutamine family amino acid metabolic process
carB	568703.LGG_01456	GO Process	GO:0009084	Glutamine family amino acid biosynthetic process
carB	568703.LGG_01456	GO Process	GO:0009117	Nucleotide metabolic process
carB	568703.LGG_01456	GO Process	GO:0009123	Nucleoside monophosphate metabolic process
carB	568703.LGG_01456	GO Process	GO:0009124	Nucleoside monophosphate biosynthetic process
carB	568703.LGG_01456	GO Process	GO:0009129	Pyrimidine nucleoside monophosphate metabolic process
carB	568703.LGG_01456	GO Process	GO:0009130	Pyrimidine nucleoside monophosphate biosynthetic process
carB	568703.LGG_01456	GO Process	GO:0009156	Ribonucleoside monophosphate biosynthetic process
carB	568703.LGG_01456	GO Process	GO:0009161	Ribonucleoside monophosphate metabolic process
carB	568703.LGG_01456	GO Process	GO:0009165	Nucleotide biosynthetic process
carB	568703.LGG_01456	GO Process	GO:0009173	Pyrimidine ribonucleoside monophosphate metabolic process
carB	568703.LGG_01456	GO Process	GO:0009174	Pyrimidine ribonucleoside monophosphate biosynthetic process
carB	568703.LGG_01456	GO Process	GO:0009218	Pyrimidine ribonucleotide metabolic process
carB	568703.LGG_01456	GO Process	GO:0009220	Pyrimidine ribonucleotide biosynthetic process
carB	568703.LGG_01456	GO Process	GO:0009259	Ribonucleotide metabolic process
carB	568703.LGG_01456	GO Process	GO:0009260	Ribonucleotide biosynthetic process
carB	568703.LGG_01456	GO Process	GO:0009987	Cellular process
carB	568703.LGG_01456	GO Process	GO:0016053	Organic acid biosynthetic process
carB	568703.LGG_01456	GO Process	GO:0018130	Heterocycle biosynthetic process
carB	568703.LGG_01456	GO Process	GO:0019438	Aromatic compound biosynthetic process
carB	568703.LGG_01456	GO Process	GO:0019637	Organophosphate metabolic process
carB	568703.LGG_01456	GO Process	GO:0019693	Ribose phosphate metabolic process
carB	568703.LGG_01456	GO Process	GO:0019752	Carboxylic acid metabolic process
carB	568703.LGG_01456	GO Process	GO:0034641	Cellular nitrogen compound metabolic process
carB	568703.LGG_01456	GO Process	GO:0034654	Nucleobase-containing compound biosynthetic process
carB	568703.LGG_01456	GO Process	GO:0043436	Oxoacid metabolic process
carB	568703.LGG_01456	GO Process	GO:0044205	De novo ump biosynthetic process
carB	568703.LGG_01456	GO Process	GO:0044237	Cellular metabolic process
carB	568703.LGG_01456	GO Process	GO:0044238	Primary metabolic process
carB	568703.LGG_01456	GO Process	GO:0044249	Cellular biosynthetic process
carB	568703.LGG_01456	GO Process	GO:0044271	Cellular nitrogen compound biosynthetic process
carB	568703.LGG_01456	GO Process	GO:0044281	Small molecule metabolic process
carB	568703.LGG_01456	GO Process	GO:0044283	Small molecule biosynthetic process
carB	568703.LGG_01456	GO Process	GO:0046049	UMP metabolic process
carB	568703.LGG_01456	GO Process	GO:0046390	Ribose phosphate biosynthetic process
carB	568703.LGG_01456	GO Process	GO:0046394	Carboxylic acid biosynthetic process
carB	568703.LGG_01456	GO Process	GO:0046483	Heterocycle metabolic process
carB	568703.LGG_01456	GO Process	GO:0055086	Nucleobase-containing small molecule metabolic process
carB	568703.LGG_01456	GO Process	GO:0071704	Organic substance metabolic process
carB	568703.LGG_01456	GO Process	GO:0072527	Pyrimidine-containing compound metabolic process
carB	568703.LGG_01456	GO Process	GO:0072528	Pyrimidine-containing compound biosynthetic process
carB	568703.LGG_01456	GO Process	GO:0090407	Organophosphate biosynthetic process
carB	568703.LGG_01456	GO Process	GO:1901135	Carbohydrate derivative metabolic process
carB	568703.LGG_01456	GO Process	GO:1901137	Carbohydrate derivative biosynthetic process
carB	568703.LGG_01456	GO Process	GO:1901293	Nucleoside phosphate biosynthetic process
carB	568703.LGG_01456	GO Process	GO:1901360	Organic cyclic compound metabolic process
carB	568703.LGG_01456	GO Process	GO:1901362	Organic cyclic compound biosynthetic process
carB	568703.LGG_01456	GO Process	GO:1901564	Organonitrogen compound metabolic process
carB	568703.LGG_01456	GO Process	GO:1901566	Organonitrogen compound biosynthetic process
carB	568703.LGG_01456	GO Process	GO:1901576	Organic substance biosynthetic process
carB	568703.LGG_01456	GO Process	GO:1901605	Alpha-amino acid metabolic process
carB	568703.LGG_01456	GO Process	GO:1901607	Alpha-amino acid biosynthetic process
carB	568703.LGG_01456	GO Function	GO:0000166	Nucleotide binding
carB	568703.LGG_01456	GO Function	GO:0003824	Catalytic activity
carB	568703.LGG_01456	GO Function	GO:0004088	Carbamoyl-phosphate synthase (glutamine-hydrolyzing) activity
carB	568703.LGG_01456	GO Function	GO:0005488	Binding
carB	568703.LGG_01456	GO Function	GO:0005524	ATP binding
carB	568703.LGG_01456	GO Function	GO:0016874	Ligase activity
carB	568703.LGG_01456	GO Function	GO:0016879	Ligase activity, forming carbon-nitrogen bonds
carB	568703.LGG_01456	GO Function	GO:0016884	Carbon-nitrogen ligase activity, with glutamine as amido-n-donor
carB	568703.LGG_01456	GO Function	GO:0017076	Purine nucleotide binding
carB	568703.LGG_01456	GO Function	GO:0030554	Adenyl nucleotide binding
carB	568703.LGG_01456	GO Function	GO:0032553	Ribonucleotide binding
carB	568703.LGG_01456	GO Function	GO:0032555	Purine ribonucleotide binding
carB	568703.LGG_01456	GO Function	GO:0032559	Adenyl ribonucleotide binding
carB	568703.LGG_01456	GO Function	GO:0035639	Purine ribonucleoside triphosphate binding
carB	568703.LGG_01456	GO Function	GO:0036094	Small molecule binding
carB	568703.LGG_01456	GO Function	GO:0043167	Ion binding
carB	568703.LGG_01456	GO Function	GO:0043168	Anion binding
carB	568703.LGG_01456	GO Function	GO:0043169	Cation binding
carB	568703.LGG_01456	GO Function	GO:0046872	Metal ion binding
carB	568703.LGG_01456	GO Function	GO:0097159	Organic cyclic compound binding
carB	568703.LGG_01456	GO Function	GO:0097367	Carbohydrate derivative binding
carB	568703.LGG_01456	GO Function	GO:1901265	Nucleoside phosphate binding
carB	568703.LGG_01456	GO Function	GO:1901363	Heterocyclic compound binding
carB	568703.LGG_01456	GO Component	GO:0005622	Intracellular
carB	568703.LGG_01456	GO Component	GO:0005737	Cytoplasm
carB	568703.LGG_01456	GO Component	GO:0110165	Cellular anatomical entity
carB	568703.LGG_01456	STRING clusters	CL:871	Mixed, incl. alpha-amino acid metabolic process, and nucleoside monophosphate metabolic process
carB	568703.LGG_01456	STRING clusters	CL:872	Mixed, incl. nucleoside monophosphate metabolic process, and pyrimidine metabolism
carB	568703.LGG_01456	STRING clusters	CL:874	Nucleoside monophosphate metabolic process, and pyrimidine metabolism
carB	568703.LGG_01456	STRING clusters	CL:875	Ribonucleoside monophosphate biosynthetic process, and xanthine/uracil permease
carB	568703.LGG_01456	STRING clusters	CL:926	Pyrimidine biosynthesis, and uracil phosphoribosyltransferase activity
carB	568703.LGG_01456	STRING clusters	CL:929	Pyrimidine biosynthesis
carB	568703.LGG_01456	KEGG	lrg00240	Pyrimidine metabolism
carB	568703.LGG_01456	KEGG	lrg00250	Alanine, aspartate and glutamate metabolism
carB	568703.LGG_01456	KEGG	lrg01100	Metabolic pathways
carB	568703.LGG_01456	UniProt Keywords	KW-0028	Amino-acid biosynthesis
carB	568703.LGG_01456	UniProt Keywords	KW-0055	Arginine biosynthesis
carB	568703.LGG_01456	UniProt Keywords	KW-0067	ATP-binding
carB	568703.LGG_01456	UniProt Keywords	KW-0175	Coiled coil
carB	568703.LGG_01456	UniProt Keywords	KW-0436	Ligase
carB	568703.LGG_01456	UniProt Keywords	KW-0460	Magnesium
carB	568703.LGG_01456	UniProt Keywords	KW-0464	Manganese
carB	568703.LGG_01456	UniProt Keywords	KW-0479	Metal-binding
carB	568703.LGG_01456	UniProt Keywords	KW-0547	Nucleotide-binding
carB	568703.LGG_01456	UniProt Keywords	KW-0665	Pyrimidine biosynthesis
carB	568703.LGG_01456	UniProt Keywords	KW-0677	Repeat
carB	568703.LGG_01456	Pfam	PF01071	Phosphoribosylglycinamide synthetase, ATP-grasp (A) domain
carB	568703.LGG_01456	Pfam	PF02142	MGS-like domain
carB	568703.LGG_01456	Pfam	PF02222	ATP-grasp domain
carB	568703.LGG_01456	Pfam	PF02655	ATP-grasp domain
carB	568703.LGG_01456	Pfam	PF02786	Carbamoyl-phosphate synthase L chain, ATP binding domain
carB	568703.LGG_01456	Pfam	PF02787	Carbamoyl-phosphate synthetase large chain, oligomerisation domain
carB	568703.LGG_01456	Pfam	PF07478	D-ala D-ala ligase C-terminus
carB	568703.LGG_01456	Pfam	PF13535	ATP-grasp domain
carB	568703.LGG_01456	InterPro	IPR005479	Carbamoyl-phosphate synthetase large subunit-like, ATP-binding domain
carB	568703.LGG_01456	InterPro	IPR005480	Carbamoyl-phosphate synthetase, large subunit oligomerisation domain
carB	568703.LGG_01456	InterPro	IPR005483	Carbamoyl-phosphate synthase large subunit, CPSase domain
carB	568703.LGG_01456	InterPro	IPR006275	Carbamoyl-phosphate synthase, large subunit
carB	568703.LGG_01456	InterPro	IPR011607	Methylglyoxal synthase-like domain
carB	568703.LGG_01456	InterPro	IPR011761	ATP-grasp fold
carB	568703.LGG_01456	InterPro	IPR016185	Pre-ATP-grasp domain superfamily
carB	568703.LGG_01456	InterPro	IPR033937	Carbamoyl-phosphate synthase large chain, methylglyoxal synthase-like domain
carB	568703.LGG_01456	InterPro	IPR036897	Carbamoyl-phosphate synthetase, large subunit oligomerisation domain superfamily
carB	568703.LGG_01456	InterPro	IPR036914	Methylglyoxal synthase-like domain superfamily
carB	568703.LGG_01456	SMART	SM00851	MGS-like domain
carB	568703.LGG_01456	SMART	SM01096	Carbamoyl-phosphate synthetase large chain, oligomerisation domain
cidC	568703.LGG_00525	GO Process	GO:0008152	Metabolic process
cidC	568703.LGG_00525	GO Process	GO:0055114	Oxidation-reduction process
cidC	568703.LGG_00525	GO Function	GO:0000287	Magnesium ion binding
cidC	568703.LGG_00525	GO Function	GO:0003824	Catalytic activity
cidC	568703.LGG_00525	GO Function	GO:0005488	Binding
cidC	568703.LGG_00525	GO Function	GO:0016491	Oxidoreductase activity
cidC	568703.LGG_00525	GO Function	GO:0016623	Oxidoreductase activity, acting on the aldehyde or oxo group of donors, oxygen as acceptor
cidC	568703.LGG_00525	GO Function	GO:0016903	Oxidoreductase activity, acting on the aldehyde or oxo group of donors
cidC	568703.LGG_00525	GO Function	GO:0019842	Vitamin binding
cidC	568703.LGG_00525	GO Function	GO:0030976	Thiamine pyrophosphate binding
cidC	568703.LGG_00525	GO Function	GO:0036094	Small molecule binding
cidC	568703.LGG_00525	GO Function	GO:0043167	Ion binding
cidC	568703.LGG_00525	GO Function	GO:0043168	Anion binding
cidC	568703.LGG_00525	GO Function	GO:0043169	Cation binding
cidC	568703.LGG_00525	GO Function	GO:0046872	Metal ion binding
cidC	568703.LGG_00525	GO Function	GO:0047112	Pyruvate oxidase activity
cidC	568703.LGG_00525	GO Function	GO:0097159	Organic cyclic compound binding
cidC	568703.LGG_00525	GO Function	GO:1901363	Heterocyclic compound binding
cidC	568703.LGG_00525	GO Function	GO:1901681	Sulfur compound binding
cidC	568703.LGG_00525	GO Component	GO:0005622	Intracellular
cidC	568703.LGG_00525	GO Component	GO:0005737	Cytoplasm
cidC	568703.LGG_00525	GO Component	GO:0005948	Acetolactate synthase complex
cidC	568703.LGG_00525	GO Component	GO:0032991	Protein-containing complex
cidC	568703.LGG_00525	GO Component	GO:0110165	Cellular anatomical entity
cidC	568703.LGG_00525	GO Component	GO:1902494	Catalytic complex
cidC	568703.LGG_00525	GO Component	GO:1990234	Transferase complex
cidC	568703.LGG_00525	STRING clusters	CL:2148	Carbohydrate metabolic process, and pyruvate metabolism
cidC	568703.LGG_00525	STRING clusters	CL:2149	Mixed, incl. carbon metabolism, and pyruvate metabolism
cidC	568703.LGG_00525	STRING clusters	CL:2294	Mixed, incl. pyruvate metabolism, and butanoate metabolism
cidC	568703.LGG_00525	STRING clusters	CL:2296	Pyruvate metabolism, and glycolate oxidase complex
cidC	568703.LGG_00525	STRING clusters	CL:2297	Pyruvate metabolism, and glycolate oxidase complex
cidC	568703.LGG_00525	STRING clusters	CL:2319	Mixed, incl. pyruvate oxidase activity, and acetyl-coa biosynthetic process
cidC	568703.LGG_00525	STRING clusters	CL:2322	acetyl-CoA biosynthetic process, and pyruvate oxidase activity
cidC	568703.LGG_00525	KEGG	lrg00620	Pyruvate metabolism
cidC	568703.LGG_00525	KEGG	lrg01100	Metabolic pathways
cidC	568703.LGG_00525	UniProt Keywords	KW-0670	Pyruvate
cidC	568703.LGG_00525	UniProt Keywords	KW-0786	Thiamine pyrophosphate
cidC	568703.LGG_00525	Pfam	PF00205	Thiamine pyrophosphate enzyme, central domain
cidC	568703.LGG_00525	Pfam	PF02775	Thiamine pyrophosphate enzyme, C-terminal TPP binding domain
cidC	568703.LGG_00525	Pfam	PF02776	Thiamine pyrophosphate enzyme, N-terminal TPP binding domain
cidC	568703.LGG_00525	InterPro	IPR000399	TPP-binding enzyme, conserved site
cidC	568703.LGG_00525	InterPro	IPR011766	Thiamine pyrophosphate enzyme, C-terminal TPP-binding
cidC	568703.LGG_00525	InterPro	IPR012000	Thiamine pyrophosphate enzyme, central domain
cidC	568703.LGG_00525	InterPro	IPR012001	Thiamine pyrophosphate enzyme, N-terminal TPP-binding domain
cidC	568703.LGG_00525	InterPro	IPR029035	DHS-like NAD/FAD-binding domain superfamily
cidC	568703.LGG_00525	InterPro	IPR029061	Thiamin diphosphate-binding fold
citE	568703.LGG_01915	GO Process	GO:0006082	Organic acid metabolic process
citE	568703.LGG_01915	GO Process	GO:0006107	Oxaloacetate metabolic process
citE	568703.LGG_01915	GO Process	GO:0008152	Metabolic process
citE	568703.LGG_01915	GO Process	GO:0009987	Cellular process
citE	568703.LGG_01915	GO Process	GO:0019752	Carboxylic acid metabolic process
citE	568703.LGG_01915	GO Process	GO:0043436	Oxoacid metabolic process
citE	568703.LGG_01915	GO Process	GO:0043648	Dicarboxylic acid metabolic process
citE	568703.LGG_01915	GO Process	GO:0044237	Cellular metabolic process
citE	568703.LGG_01915	GO Process	GO:0044281	Small molecule metabolic process
citE	568703.LGG_01915	GO Process	GO:0071704	Organic substance metabolic process
citE	568703.LGG_01915	GO Function	GO:0003824	Catalytic activity
citE	568703.LGG_01915	GO Function	GO:0005488	Binding
citE	568703.LGG_01915	GO Function	GO:0016829	Lyase activity
citE	568703.LGG_01915	GO Function	GO:0043167	Ion binding
citE	568703.LGG_01915	GO Function	GO:0043169	Cation binding
citE	568703.LGG_01915	GO Function	GO:0046872	Metal ion binding
citE	568703.LGG_01915	GO Component	GO:0005622	Intracellular
citE	568703.LGG_01915	GO Component	GO:0005737	Cytoplasm
citE	568703.LGG_01915	GO Component	GO:0009346	Citrate lyase complex
citE	568703.LGG_01915	GO Component	GO:0032991	Protein-containing complex
citE	568703.LGG_01915	GO Component	GO:0110165	Cellular anatomical entity
citE	568703.LGG_01915	STRING clusters	CL:4956	Mixed, incl. two-component system, and benzoate degradation
citE	568703.LGG_01915	STRING clusters	CL:4958	Mixed, incl. benzoate degradation, and citrate lyase complex
citE	568703.LGG_01915	STRING clusters	CL:4959	Mixed, incl. citrate lyase complex, and benzoate degradation
citE	568703.LGG_01915	STRING clusters	CL:4962	Mixed, incl. citrate lyase complex, and citrate lyase ligase
citE	568703.LGG_01915	KEGG	lrg02020	Two-component system
citE	568703.LGG_01915	UniProt Keywords	KW-0456	Lyase
citE	568703.LGG_01915	UniProt Keywords	KW-0460	Magnesium
citE	568703.LGG_01915	UniProt Keywords	KW-0479	Metal-binding
citE	568703.LGG_01915	Pfam	PF03328	HpcH/HpaI aldolase/citrate lyase family
citE	568703.LGG_01915	Pfam	PF15617	C-C_Bond_Lyase of the TIM-Barrel fold
citE	568703.LGG_01915	InterPro	IPR005000	HpcH/HpaI aldolase/citrate lyase domain
citE	568703.LGG_01915	InterPro	IPR011206	Citrate lyase beta subunit-like
citE	568703.LGG_01915	InterPro	IPR015813	Pyruvate/Phosphoenolpyruvate kinase-like domain superfamily
citE	568703.LGG_01915	InterPro	IPR040442	Pyruvate kinase-like domain superfamily
cysK	568703.LGG_00568	GO Process	GO:0000096	Sulfur amino acid metabolic process
cysK	568703.LGG_00568	GO Process	GO:0000097	Sulfur amino acid biosynthetic process
cysK	568703.LGG_00568	GO Process	GO:0006082	Organic acid metabolic process
cysK	568703.LGG_00568	GO Process	GO:0006520	Cellular amino acid metabolic process
cysK	568703.LGG_00568	GO Process	GO:0006534	Cysteine metabolic process
cysK	568703.LGG_00568	GO Process	GO:0006535	Cysteine biosynthetic process from serine
cysK	568703.LGG_00568	GO Process	GO:0006563	L-serine metabolic process
cysK	568703.LGG_00568	GO Process	GO:0006790	Sulfur compound metabolic process
cysK	568703.LGG_00568	GO Process	GO:0006807	Nitrogen compound metabolic process
cysK	568703.LGG_00568	GO Process	GO:0008152	Metabolic process
cysK	568703.LGG_00568	GO Process	GO:0008652	Cellular amino acid biosynthetic process
cysK	568703.LGG_00568	GO Process	GO:0009058	Biosynthetic process
cysK	568703.LGG_00568	GO Process	GO:0009069	Serine family amino acid metabolic process
cysK	568703.LGG_00568	GO Process	GO:0009070	Serine family amino acid biosynthetic process
cysK	568703.LGG_00568	GO Process	GO:0009987	Cellular process
cysK	568703.LGG_00568	GO Process	GO:0016053	Organic acid biosynthetic process
cysK	568703.LGG_00568	GO Process	GO:0019344	Cysteine biosynthetic process
cysK	568703.LGG_00568	GO Process	GO:0019752	Carboxylic acid metabolic process
cysK	568703.LGG_00568	GO Process	GO:0043436	Oxoacid metabolic process
cysK	568703.LGG_00568	GO Process	GO:0044237	Cellular metabolic process
cysK	568703.LGG_00568	GO Process	GO:0044238	Primary metabolic process
cysK	568703.LGG_00568	GO Process	GO:0044249	Cellular biosynthetic process
cysK	568703.LGG_00568	GO Process	GO:0044272	Sulfur compound biosynthetic process
cysK	568703.LGG_00568	GO Process	GO:0044281	Small molecule metabolic process
cysK	568703.LGG_00568	GO Process	GO:0044283	Small molecule biosynthetic process
cysK	568703.LGG_00568	GO Process	GO:0046394	Carboxylic acid biosynthetic process
cysK	568703.LGG_00568	GO Process	GO:0071704	Organic substance metabolic process
cysK	568703.LGG_00568	GO Process	GO:1901564	Organonitrogen compound metabolic process
cysK	568703.LGG_00568	GO Process	GO:1901566	Organonitrogen compound biosynthetic process
cysK	568703.LGG_00568	GO Process	GO:1901576	Organic substance biosynthetic process
cysK	568703.LGG_00568	GO Process	GO:1901605	Alpha-amino acid metabolic process
cysK	568703.LGG_00568	GO Process	GO:1901607	Alpha-amino acid biosynthetic process
cysK	568703.LGG_00568	GO Function	GO:0003824	Catalytic activity
cysK	568703.LGG_00568	GO Function	GO:0004124	Cysteine synthase activity
cysK	568703.LGG_00568	GO Function	GO:0016740	Transferase activity
cysK	568703.LGG_00568	GO Function	GO:0016765	Transferase activity, transferring alkyl or aryl (other than methyl) groups
cysK	568703.LGG_00568	GO Component	GO:0005622	Intracellular
cysK	568703.LGG_00568	GO Component	GO:0005737	Cytoplasm
cysK	568703.LGG_00568	GO Component	GO:0110165	Cellular anatomical entity
cysK	568703.LGG_00568	STRING clusters	CL:1065	Alpha-amino acid biosynthetic process, and pyridoxal phosphate-dependent transferase domain 1
cysK	568703.LGG_00568	STRING clusters	CL:1066	Alpha-amino acid biosynthetic process, and pyridoxal phosphate-dependent transferase domain 1
cysK	568703.LGG_00568	STRING clusters	CL:1067	Aspartate family amino acid biosynthetic process, and one-carbon metabolic process
cysK	568703.LGG_00568	STRING clusters	CL:1099	Sulfur amino acid biosynthetic process, and one-carbon metabolism
cysK	568703.LGG_00568	STRING clusters	CL:1102	Cysteine metabolic process, and urod/mete-like superfamily
cysK	568703.LGG_00568	STRING clusters	CL:871	Mixed, incl. alpha-amino acid metabolic process, and nucleoside monophosphate metabolic process
cysK	568703.LGG_00568	KEGG	lrg00270	Cysteine and methionine metabolism
cysK	568703.LGG_00568	KEGG	lrg00920	Sulfur metabolism
cysK	568703.LGG_00568	KEGG	lrg01100	Metabolic pathways
cysK	568703.LGG_00568	KEGG	lrg01110	Biosynthesis of secondary metabolites
cysK	568703.LGG_00568	KEGG	lrg01120	Microbial metabolism in diverse environments
cysK	568703.LGG_00568	KEGG	lrg01200	Carbon metabolism
cysK	568703.LGG_00568	KEGG	lrg01230	Biosynthesis of amino acids
cysK	568703.LGG_00568	UniProt Keywords	KW-0028	Amino-acid biosynthesis
cysK	568703.LGG_00568	UniProt Keywords	KW-0198	Cysteine biosynthesis
cysK	568703.LGG_00568	UniProt Keywords	KW-0663	Pyridoxal phosphate
cysK	568703.LGG_00568	UniProt Keywords	KW-0808	Transferase
cysK	568703.LGG_00568	Pfam	PF00291	Pyridoxal-phosphate dependent enzyme
cysK	568703.LGG_00568	InterPro	IPR001216	Cysteine synthase/cystathionine beta-synthase, pyridoxal-phosphate attachment site
cysK	568703.LGG_00568	InterPro	IPR001926	Pyridoxal-phosphate dependent enzyme
cysK	568703.LGG_00568	InterPro	IPR005856	Cysteine synthase
cysK	568703.LGG_00568	InterPro	IPR005859	Cysteine synthase CysK
cysK	568703.LGG_00568	InterPro	IPR036052	Tryptophan synthase beta subunit-like PLP-dependent enzyme
deoC	568703.LGG_00321	GO Process	GO:0005975	Carbohydrate metabolic process
deoC	568703.LGG_00321	GO Process	GO:0006139	Nucleobase-containing compound metabolic process
deoC	568703.LGG_00321	GO Process	GO:0006725	Cellular aromatic compound metabolic process
deoC	568703.LGG_00321	GO Process	GO:0006753	Nucleoside phosphate metabolic process
deoC	568703.LGG_00321	GO Process	GO:0006793	Phosphorus metabolic process
deoC	568703.LGG_00321	GO Process	GO:0006796	Phosphate-containing compound metabolic process
deoC	568703.LGG_00321	GO Process	GO:0006807	Nitrogen compound metabolic process
deoC	568703.LGG_00321	GO Process	GO:0008152	Metabolic process
deoC	568703.LGG_00321	GO Process	GO:0009056	Catabolic process
deoC	568703.LGG_00321	GO Process	GO:0009058	Biosynthetic process
deoC	568703.LGG_00321	GO Process	GO:0009117	Nucleotide metabolic process
deoC	568703.LGG_00321	GO Process	GO:0009166	Nucleotide catabolic process
deoC	568703.LGG_00321	GO Process	GO:0009262	Deoxyribonucleotide metabolic process
deoC	568703.LGG_00321	GO Process	GO:0009264	Deoxyribonucleotide catabolic process
deoC	568703.LGG_00321	GO Process	GO:0009987	Cellular process
deoC	568703.LGG_00321	GO Process	GO:0016052	Carbohydrate catabolic process
deoC	568703.LGG_00321	GO Process	GO:0018130	Heterocycle biosynthetic process
deoC	568703.LGG_00321	GO Process	GO:0019438	Aromatic compound biosynthetic process
deoC	568703.LGG_00321	GO Process	GO:0019439	Aromatic compound catabolic process
deoC	568703.LGG_00321	GO Process	GO:0019637	Organophosphate metabolic process
deoC	568703.LGG_00321	GO Process	GO:0019692	Deoxyribose phosphate metabolic process
deoC	568703.LGG_00321	GO Process	GO:0034404	Nucleobase-containing small molecule biosynthetic process
deoC	568703.LGG_00321	GO Process	GO:0034641	Cellular nitrogen compound metabolic process
deoC	568703.LGG_00321	GO Process	GO:0034654	Nucleobase-containing compound biosynthetic process
deoC	568703.LGG_00321	GO Process	GO:0034655	Nucleobase-containing compound catabolic process
deoC	568703.LGG_00321	GO Process	GO:0044237	Cellular metabolic process
deoC	568703.LGG_00321	GO Process	GO:0044238	Primary metabolic process
deoC	568703.LGG_00321	GO Process	GO:0044248	Cellular catabolic process
deoC	568703.LGG_00321	GO Process	GO:0044249	Cellular biosynthetic process
deoC	568703.LGG_00321	GO Process	GO:0044270	Cellular nitrogen compound catabolic process
deoC	568703.LGG_00321	GO Process	GO:0044271	Cellular nitrogen compound biosynthetic process
deoC	568703.LGG_00321	GO Process	GO:0044281	Small molecule metabolic process
deoC	568703.LGG_00321	GO Process	GO:0044283	Small molecule biosynthetic process
deoC	568703.LGG_00321	GO Process	GO:0046386	Deoxyribose phosphate catabolic process
deoC	568703.LGG_00321	GO Process	GO:0046434	Organophosphate catabolic process
deoC	568703.LGG_00321	GO Process	GO:0046483	Heterocycle metabolic process
deoC	568703.LGG_00321	GO Process	GO:0046700	Heterocycle catabolic process
deoC	568703.LGG_00321	GO Process	GO:0055086	Nucleobase-containing small molecule metabolic process
deoC	568703.LGG_00321	GO Process	GO:0071704	Organic substance metabolic process
deoC	568703.LGG_00321	GO Process	GO:1901135	Carbohydrate derivative metabolic process
deoC	568703.LGG_00321	GO Process	GO:1901136	Carbohydrate derivative catabolic process
deoC	568703.LGG_00321	GO Process	GO:1901292	Nucleoside phosphate catabolic process
deoC	568703.LGG_00321	GO Process	GO:1901360	Organic cyclic compound metabolic process
deoC	568703.LGG_00321	GO Process	GO:1901361	Organic cyclic compound catabolic process
deoC	568703.LGG_00321	GO Process	GO:1901362	Organic cyclic compound biosynthetic process
deoC	568703.LGG_00321	GO Process	GO:1901575	Organic substance catabolic process
deoC	568703.LGG_00321	GO Process	GO:1901576	Organic substance biosynthetic process
deoC	568703.LGG_00321	GO Function	GO:0003824	Catalytic activity
deoC	568703.LGG_00321	GO Function	GO:0004139	Deoxyribose-phosphate aldolase activity
deoC	568703.LGG_00321	GO Function	GO:0016829	Lyase activity
deoC	568703.LGG_00321	GO Function	GO:0016830	Carbon-carbon lyase activity
deoC	568703.LGG_00321	GO Function	GO:0016832	Aldehyde-lyase activity
deoC	568703.LGG_00321	GO Component	GO:0005622	Intracellular
deoC	568703.LGG_00321	GO Component	GO:0005737	Cytoplasm
deoC	568703.LGG_00321	GO Component	GO:0110165	Cellular anatomical entity
deoC	568703.LGG_00321	STRING clusters	CL:2148	Carbohydrate metabolic process, and pyruvate metabolism
deoC	568703.LGG_00321	STRING clusters	CL:2149	Mixed, incl. carbon metabolism, and pyruvate metabolism
deoC	568703.LGG_00321	STRING clusters	CL:2151	Mixed, incl. pentose phosphate pathway, and glycolysis / gluconeogenesis
deoC	568703.LGG_00321	STRING clusters	CL:2152	Mixed, incl. glycolysis / gluconeogenesis, and glucose permease domain iib
deoC	568703.LGG_00321	STRING clusters	CL:2154	Pentose phosphate pathway, and Glycolysis
deoC	568703.LGG_00321	STRING clusters	CL:2198	Mixed, incl. schiff base, and ribokinase
deoC	568703.LGG_00321	KEGG	lrg00030	Pentose phosphate pathway
deoC	568703.LGG_00321	KEGG	lrg01100	Metabolic pathways
deoC	568703.LGG_00321	UniProt Keywords	KW-0456	Lyase
deoC	568703.LGG_00321	UniProt Keywords	KW-0704	Schiff base
deoC	568703.LGG_00321	UniProt Keywords	KW-0963	Cytoplasm
deoC	568703.LGG_00321	Pfam	PF01791	DeoC/LacD family aldolase
deoC	568703.LGG_00321	InterPro	IPR002915	DeoC/FbaB/LacD aldolase
deoC	568703.LGG_00321	InterPro	IPR011343	Deoxyribose-phosphate aldolase
deoC	568703.LGG_00321	InterPro	IPR013785	Aldolase-type TIM barrel
deoC	568703.LGG_00321	InterPro	IPR028581	Deoxyribose-phosphate aldolase type I
deoC	568703.LGG_00321	SMART	SM01133	DeoC/LacD family aldolase
glgD	568703.LGG_02025	GO Process	GO:0000271	Polysaccharide biosynthetic process
glgD	568703.LGG_02025	GO Process	GO:0005975	Carbohydrate metabolic process
glgD	568703.LGG_02025	GO Process	GO:0005976	Polysaccharide metabolic process
glgD	568703.LGG_02025	GO Process	GO:0005977	Glycogen metabolic process
glgD	568703.LGG_02025	GO Process	GO:0005978	Glycogen biosynthetic process
glgD	568703.LGG_02025	GO Process	GO:0006073	Cellular glucan metabolic process
glgD	568703.LGG_02025	GO Process	GO:0006091	Generation of precursor metabolites and energy
glgD	568703.LGG_02025	GO Process	GO:0006112	Energy reserve metabolic process
glgD	568703.LGG_02025	GO Process	GO:0008152	Metabolic process
glgD	568703.LGG_02025	GO Process	GO:0009058	Biosynthetic process
glgD	568703.LGG_02025	GO Process	GO:0009059	Macromolecule biosynthetic process
glgD	568703.LGG_02025	GO Process	GO:0009250	Glucan biosynthetic process
glgD	568703.LGG_02025	GO Process	GO:0009987	Cellular process
glgD	568703.LGG_02025	GO Process	GO:0015980	Energy derivation by oxidation of organic compounds
glgD	568703.LGG_02025	GO Process	GO:0016051	Carbohydrate biosynthetic process
glgD	568703.LGG_02025	GO Process	GO:0033692	Cellular polysaccharide biosynthetic process
glgD	568703.LGG_02025	GO Process	GO:0034637	Cellular carbohydrate biosynthetic process
glgD	568703.LGG_02025	GO Process	GO:0034645	Cellular macromolecule biosynthetic process
glgD	568703.LGG_02025	GO Process	GO:0043170	Macromolecule metabolic process
glgD	568703.LGG_02025	GO Process	GO:0044042	Glucan metabolic process
glgD	568703.LGG_02025	GO Process	GO:0044237	Cellular metabolic process
glgD	568703.LGG_02025	GO Process	GO:0044238	Primary metabolic process
glgD	568703.LGG_02025	GO Process	GO:0044249	Cellular biosynthetic process
glgD	568703.LGG_02025	GO Process	GO:0044260	Cellular macromolecule metabolic process
glgD	568703.LGG_02025	GO Process	GO:0044262	Cellular carbohydrate metabolic process
glgD	568703.LGG_02025	GO Process	GO:0044264	Cellular polysaccharide metabolic process
glgD	568703.LGG_02025	GO Process	GO:0055114	Oxidation-reduction process
glgD	568703.LGG_02025	GO Process	GO:0071704	Organic substance metabolic process
glgD	568703.LGG_02025	GO Process	GO:1901576	Organic substance biosynthetic process
glgD	568703.LGG_02025	GO Function	GO:0003824	Catalytic activity
glgD	568703.LGG_02025	GO Function	GO:0016740	Transferase activity
glgD	568703.LGG_02025	GO Function	GO:0016772	Transferase activity, transferring phosphorus-containing groups
glgD	568703.LGG_02025	GO Function	GO:0016779	Nucleotidyltransferase activity
glgD	568703.LGG_02025	GO Component	GO:0005622	Intracellular
glgD	568703.LGG_02025	GO Component	GO:0009579	Thylakoid
glgD	568703.LGG_02025	GO Component	GO:0016020	Membrane
glgD	568703.LGG_02025	GO Component	GO:0030076	Light-harvesting complex
glgD	568703.LGG_02025	GO Component	GO:0030089	Phycobilisome
glgD	568703.LGG_02025	GO Component	GO:0032991	Protein-containing complex
glgD	568703.LGG_02025	GO Component	GO:0034357	Photosynthetic membrane
glgD	568703.LGG_02025	GO Component	GO:0042651	Thylakoid membrane
glgD	568703.LGG_02025	GO Component	GO:0098796	Membrane protein complex
glgD	568703.LGG_02025	GO Component	GO:0110165	Cellular anatomical entity
glgD	568703.LGG_02025	STRING clusters	CL:2944	Mixed, incl. transferase activity, transferring glycosyl groups, and o-antigen nucleotide sugar biosynthesis
glgD	568703.LGG_02025	STRING clusters	CL:2945	Mixed, incl. polysaccharide biosynthetic process, and transferase activity, transferring glycosyl groups
glgD	568703.LGG_02025	STRING clusters	CL:2946	Mixed, incl. polysaccharide biosynthetic process, and transferase activity, transferring glycosyl groups
glgD	568703.LGG_02025	STRING clusters	CL:3045	Mixed, incl. cellular carbohydrate biosynthetic process, and cof family
glgD	568703.LGG_02025	STRING clusters	CL:3046	Mixed, incl. glycogen metabolic process, and enterobacterial common antigen metabolic process
glgD	568703.LGG_02025	STRING clusters	CL:3047	Mixed, incl. glycogen metabolic process, and enterobacterial common antigen metabolic process
glgD	568703.LGG_02025	STRING clusters	CL:3051	Glycogen metabolic process
glgD	568703.LGG_02025	KEGG	lrg00500	Starch and sucrose metabolism
glgD	568703.LGG_02025	KEGG	lrg00520	Amino sugar and nucleotide sugar metabolism
glgD	568703.LGG_02025	KEGG	lrg01100	Metabolic pathways
glgD	568703.LGG_02025	KEGG	lrg01110	Biosynthesis of secondary metabolites
glgD	568703.LGG_02025	UniProt Keywords	KW-0548	Nucleotidyltransferase
glgD	568703.LGG_02025	UniProt Keywords	KW-0808	Transferase
glgD	568703.LGG_02025	Pfam	PF00483	Nucleotidyl transferase
glgD	568703.LGG_02025	InterPro	IPR005835	Nucleotidyl transferase domain
glgD	568703.LGG_02025	InterPro	IPR011004	Trimeric LpxA-like superfamily
glgD	568703.LGG_02025	InterPro	IPR011831	Glucose-1-phosphate adenylyltransferase
glgD	568703.LGG_02025	InterPro	IPR011832	Glucose-1-phosphate adenylyltransferase, GlgD subunit
glgD	568703.LGG_02025	InterPro	IPR029044	Nucleotide-diphospho-sugar transferases
glnQ	568703.LGG_01357	GO Process	GO:0003333	Amino acid transmembrane transport
glnQ	568703.LGG_01357	GO Process	GO:0006810	Transport
glnQ	568703.LGG_01357	GO Process	GO:0006811	Ion transport
glnQ	568703.LGG_01357	GO Process	GO:0006820	Anion transport
glnQ	568703.LGG_01357	GO Process	GO:0006865	Amino acid transport
glnQ	568703.LGG_01357	GO Process	GO:0009987	Cellular process
glnQ	568703.LGG_01357	GO Process	GO:0015711	Organic anion transport
glnQ	568703.LGG_01357	GO Process	GO:0015849	Organic acid transport
glnQ	568703.LGG_01357	GO Process	GO:0034220	Ion transmembrane transport
glnQ	568703.LGG_01357	GO Process	GO:0046942	Carboxylic acid transport
glnQ	568703.LGG_01357	GO Process	GO:0051179	Localization
glnQ	568703.LGG_01357	GO Process	GO:0051234	Establishment of localization
glnQ	568703.LGG_01357	GO Process	GO:0055085	Transmembrane transport
glnQ	568703.LGG_01357	GO Process	GO:0071702	Organic substance transport
glnQ	568703.LGG_01357	GO Process	GO:0071705	Nitrogen compound transport
glnQ	568703.LGG_01357	GO Process	GO:0098656	Anion transmembrane transport
glnQ	568703.LGG_01357	GO Process	GO:1903825	Organic acid transmembrane transport
glnQ	568703.LGG_01357	GO Process	GO:1905039	Carboxylic acid transmembrane transport
glnQ	568703.LGG_01357	GO Function	GO:0000166	Nucleotide binding
glnQ	568703.LGG_01357	GO Function	GO:0003824	Catalytic activity
glnQ	568703.LGG_01357	GO Function	GO:0005215	Transporter activity
glnQ	568703.LGG_01357	GO Function	GO:0005342	Organic acid transmembrane transporter activity
glnQ	568703.LGG_01357	GO Function	GO:0005488	Binding
glnQ	568703.LGG_01357	GO Function	GO:0005524	ATP binding
glnQ	568703.LGG_01357	GO Function	GO:0008509	Anion transmembrane transporter activity
glnQ	568703.LGG_01357	GO Function	GO:0008514	Organic anion transmembrane transporter activity
glnQ	568703.LGG_01357	GO Function	GO:0015075	Ion transmembrane transporter activity
glnQ	568703.LGG_01357	GO Function	GO:0015171	Amino acid transmembrane transporter activity
glnQ	568703.LGG_01357	GO Function	GO:0015318	Inorganic molecular entity transmembrane transporter activity
glnQ	568703.LGG_01357	GO Function	GO:0015399	Primary active transmembrane transporter activity
glnQ	568703.LGG_01357	GO Function	GO:0015424	ATPase-coupled amino acid transmembrane transporter activity
glnQ	568703.LGG_01357	GO Function	GO:0016462	Pyrophosphatase activity
glnQ	568703.LGG_01357	GO Function	GO:0016787	Hydrolase activity
glnQ	568703.LGG_01357	GO Function	GO:0016817	Hydrolase activity, acting on acid anhydrides
glnQ	568703.LGG_01357	GO Function	GO:0016818	Hydrolase activity, acting on acid anhydrides, in phosphorus-containing anhydrides
glnQ	568703.LGG_01357	GO Function	GO:0016887	ATPase activity
glnQ	568703.LGG_01357	GO Function	GO:0017076	Purine nucleotide binding
glnQ	568703.LGG_01357	GO Function	GO:0017111	Nucleoside-triphosphatase activity
glnQ	568703.LGG_01357	GO Function	GO:0022804	Active transmembrane transporter activity
glnQ	568703.LGG_01357	GO Function	GO:0022853	Active ion transmembrane transporter activity
glnQ	568703.LGG_01357	GO Function	GO:0022857	Transmembrane transporter activity
glnQ	568703.LGG_01357	GO Function	GO:0030554	Adenyl nucleotide binding
glnQ	568703.LGG_01357	GO Function	GO:0032553	Ribonucleotide binding
glnQ	568703.LGG_01357	GO Function	GO:0032555	Purine ribonucleotide binding
glnQ	568703.LGG_01357	GO Function	GO:0032559	Adenyl ribonucleotide binding
glnQ	568703.LGG_01357	GO Function	GO:0033283	ATPase-coupled organic acid transmembrane transporter activity
glnQ	568703.LGG_01357	GO Function	GO:0033284	ATPase-coupled carboxylic acid transmembrane transporter activity
glnQ	568703.LGG_01357	GO Function	GO:0035639	Purine ribonucleoside triphosphate binding
glnQ	568703.LGG_01357	GO Function	GO:0036094	Small molecule binding
glnQ	568703.LGG_01357	GO Function	GO:0042625	ATPase-coupled ion transmembrane transporter activity
glnQ	568703.LGG_01357	GO Function	GO:0042626	ATPase-coupled transmembrane transporter activity
glnQ	568703.LGG_01357	GO Function	GO:0043167	Ion binding
glnQ	568703.LGG_01357	GO Function	GO:0043168	Anion binding
glnQ	568703.LGG_01357	GO Function	GO:0046943	Carboxylic acid transmembrane transporter activity
glnQ	568703.LGG_01357	GO Function	GO:0097159	Organic cyclic compound binding
glnQ	568703.LGG_01357	GO Function	GO:0097367	Carbohydrate derivative binding
glnQ	568703.LGG_01357	GO Function	GO:1901265	Nucleoside phosphate binding
glnQ	568703.LGG_01357	GO Function	GO:1901363	Heterocyclic compound binding
glnQ	568703.LGG_01357	GO Component	GO:0005886	Plasma membrane
glnQ	568703.LGG_01357	GO Component	GO:0016020	Membrane
glnQ	568703.LGG_01357	GO Component	GO:0071944	Cell periphery
glnQ	568703.LGG_01357	GO Component	GO:0110165	Cellular anatomical entity
glnQ	568703.LGG_01357	STRING clusters	CL:4172	ABC transporters, and peptide transport
glnQ	568703.LGG_01357	STRING clusters	CL:4173	ABC transporters, and peptide transport
glnQ	568703.LGG_01357	STRING clusters	CL:4174	ABC transporters, and peptide transport
glnQ	568703.LGG_01357	STRING clusters	CL:4175	ABC transporters, and Oligopeptide/dipeptide ABC transporter, C-terminal
glnQ	568703.LGG_01357	STRING clusters	CL:4176	Amino acid transport, and abc transporter type 1, transmembrane domain
glnQ	568703.LGG_01357	STRING clusters	CL:4177	Amino acid transport, and bacterial extracellular solute-binding protein
glnQ	568703.LGG_01357	STRING clusters	CL:4178	Amino acid ABC transporter, permease protein, 3-TM domain, and ATPase-coupled amino acid transmembrane transporter activity
glnQ	568703.LGG_01357	STRING clusters	CL:4179	Amino acid ABC transporter, permease protein, 3-TM domain, and ATPase-coupled amino acid transmembrane transporter activity
glnQ	568703.LGG_01357	STRING clusters	CL:4181	Amino acid ABC transporter, permease protein, 3-TM domain, and ABC-type amino acid transport system, ATPase component, HisP-type
glnQ	568703.LGG_01357	KEGG	lrg02010	ABC transporters
glnQ	568703.LGG_01357	UniProt Keywords	KW-0067	ATP-binding
glnQ	568703.LGG_01357	UniProt Keywords	KW-0547	Nucleotide-binding
glnQ	568703.LGG_01357	Pfam	PF00005	ABC transporter
glnQ	568703.LGG_01357	Pfam	PF13304	AAA domain, putative AbiEii toxin, Type IV TA system
glnQ	568703.LGG_01357	InterPro	IPR003439	ABC transporter-like
glnQ	568703.LGG_01357	InterPro	IPR003593	AAA+ ATPase domain
glnQ	568703.LGG_01357	InterPro	IPR017871	ABC transporter, conserved site
glnQ	568703.LGG_01357	InterPro	IPR027417	P-loop containing nucleoside triphosphate hydrolase
glnQ	568703.LGG_01357	InterPro	IPR030679	ABC-type amino acid transport system, ATPase component, HisP-type
glnQ	568703.LGG_01357	SMART	SM00382	ATPases associated with a variety of cellular activities
groS	568703.LGG_02240	GO Process	GO:0006457	Protein folding
groS	568703.LGG_02240	GO Process	GO:0009987	Cellular process
groS	568703.LGG_02240	GO Function	GO:0000166	Nucleotide binding
groS	568703.LGG_02240	GO Function	GO:0005488	Binding
groS	568703.LGG_02240	GO Function	GO:0005524	ATP binding
groS	568703.LGG_02240	GO Function	GO:0017076	Purine nucleotide binding
groS	568703.LGG_02240	GO Function	GO:0030554	Adenyl nucleotide binding
groS	568703.LGG_02240	GO Function	GO:0032553	Ribonucleotide binding
groS	568703.LGG_02240	GO Function	GO:0032555	Purine ribonucleotide binding
groS	568703.LGG_02240	GO Function	GO:0032559	Adenyl ribonucleotide binding
groS	568703.LGG_02240	GO Function	GO:0035639	Purine ribonucleoside triphosphate binding
groS	568703.LGG_02240	GO Function	GO:0036094	Small molecule binding
groS	568703.LGG_02240	GO Function	GO:0043167	Ion binding
groS	568703.LGG_02240	GO Function	GO:0043168	Anion binding
groS	568703.LGG_02240	GO Function	GO:0097159	Organic cyclic compound binding
groS	568703.LGG_02240	GO Function	GO:0097367	Carbohydrate derivative binding
groS	568703.LGG_02240	GO Function	GO:1901265	Nucleoside phosphate binding
groS	568703.LGG_02240	GO Function	GO:1901363	Heterocyclic compound binding
groS	568703.LGG_02240	GO Component	GO:0005622	Intracellular
groS	568703.LGG_02240	GO Component	GO:0005737	Cytoplasm
groS	568703.LGG_02240	GO Component	GO:0110165	Cellular anatomical entity
groS	568703.LGG_02240	STRING clusters	CL:110	Mixed, incl. translation, and chaperone
groS	568703.LGG_02240	STRING clusters	CL:111	Mixed, incl. translation, and chaperone
groS	568703.LGG_02240	STRING clusters	CL:112	Mixed, incl. translation, and chaperone
groS	568703.LGG_02240	STRING clusters	CL:409	Chaperone, and HSP20-like chaperone
groS	568703.LGG_02240	STRING clusters	CL:413	Chaperone, and Clp protease
groS	568703.LGG_02240	STRING clusters	CL:416	Stress response, and Chaperonin Cpn60
groS	568703.LGG_02240	KEGG	lrg03060	Protein export
groS	568703.LGG_02240	UniProt Keywords	KW-0143	Chaperone
groS	568703.LGG_02240	UniProt Keywords	KW-0963	Cytoplasm
groS	568703.LGG_02240	Pfam	PF00166	Chaperonin 10 Kd subunit
groS	568703.LGG_02240	InterPro	IPR011032	GroES-like superfamily
groS	568703.LGG_02240	InterPro	IPR018369	Chaperonin GroES, conserved site
groS	568703.LGG_02240	InterPro	IPR020818	GroES chaperonin family
groS	568703.LGG_02240	InterPro	IPR037124	GroES chaperonin superfamily
groS	568703.LGG_02240	SMART	SM00883	Chaperonin 10 Kd subunit
lplA	568703.LGG_01479	GO Process	GO:0006464	Cellular protein modification process
lplA	568703.LGG_01479	GO Process	GO:0006807	Nitrogen compound metabolic process
lplA	568703.LGG_01479	GO Process	GO:0008152	Metabolic process
lplA	568703.LGG_01479	GO Process	GO:0009249	Protein lipoylation
lplA	568703.LGG_01479	GO Process	GO:0009987	Cellular process
lplA	568703.LGG_01479	GO Process	GO:0010467	Gene expression
lplA	568703.LGG_01479	GO Process	GO:0018193	Peptidyl-amino acid modification
lplA	568703.LGG_01479	GO Process	GO:0018205	Peptidyl-lysine modification
lplA	568703.LGG_01479	GO Process	GO:0019538	Protein metabolic process
lplA	568703.LGG_01479	GO Process	GO:0036211	Protein modification process
lplA	568703.LGG_01479	GO Process	GO:0043170	Macromolecule metabolic process
lplA	568703.LGG_01479	GO Process	GO:0043412	Macromolecule modification
lplA	568703.LGG_01479	GO Process	GO:0044237	Cellular metabolic process
lplA	568703.LGG_01479	GO Process	GO:0044238	Primary metabolic process
lplA	568703.LGG_01479	GO Process	GO:0044260	Cellular macromolecule metabolic process
lplA	568703.LGG_01479	GO Process	GO:0044267	Cellular protein metabolic process
lplA	568703.LGG_01479	GO Process	GO:0051604	Protein maturation
lplA	568703.LGG_01479	GO Process	GO:0071704	Organic substance metabolic process
lplA	568703.LGG_01479	GO Process	GO:1901564	Organonitrogen compound metabolic process
lplA	568703.LGG_01479	GO Function	GO:0000166	Nucleotide binding
lplA	568703.LGG_01479	GO Function	GO:0003824	Catalytic activity
lplA	568703.LGG_01479	GO Function	GO:0005488	Binding
lplA	568703.LGG_01479	GO Function	GO:0005524	ATP binding
lplA	568703.LGG_01479	GO Function	GO:0016740	Transferase activity
lplA	568703.LGG_01479	GO Function	GO:0016746	Transferase activity, transferring acyl groups
lplA	568703.LGG_01479	GO Function	GO:0016747	Transferase activity, transferring acyl groups other than amino-acyl groups
lplA	568703.LGG_01479	GO Function	GO:0016772	Transferase activity, transferring phosphorus-containing groups
lplA	568703.LGG_01479	GO Function	GO:0016779	Nucleotidyltransferase activity
lplA	568703.LGG_01479	GO Function	GO:0016874	Ligase activity
lplA	568703.LGG_01479	GO Function	GO:0016879	Ligase activity, forming carbon-nitrogen bonds
lplA	568703.LGG_01479	GO Function	GO:0016979	Lipoate-protein ligase activity
lplA	568703.LGG_01479	GO Function	GO:0017076	Purine nucleotide binding
lplA	568703.LGG_01479	GO Function	GO:0017118	Lipoyltransferase activity
lplA	568703.LGG_01479	GO Function	GO:0030554	Adenyl nucleotide binding
lplA	568703.LGG_01479	GO Function	GO:0032553	Ribonucleotide binding
lplA	568703.LGG_01479	GO Function	GO:0032555	Purine ribonucleotide binding
lplA	568703.LGG_01479	GO Function	GO:0032559	Adenyl ribonucleotide binding
lplA	568703.LGG_01479	GO Function	GO:0035639	Purine ribonucleoside triphosphate binding
lplA	568703.LGG_01479	GO Function	GO:0036094	Small molecule binding
lplA	568703.LGG_01479	GO Function	GO:0043167	Ion binding
lplA	568703.LGG_01479	GO Function	GO:0043168	Anion binding
lplA	568703.LGG_01479	GO Function	GO:0097159	Organic cyclic compound binding
lplA	568703.LGG_01479	GO Function	GO:0097367	Carbohydrate derivative binding
lplA	568703.LGG_01479	GO Function	GO:0140096	Catalytic activity, acting on a protein
lplA	568703.LGG_01479	GO Function	GO:1901265	Nucleoside phosphate binding
lplA	568703.LGG_01479	GO Function	GO:1901363	Heterocyclic compound binding
lplA	568703.LGG_01479	GO Component	GO:0005622	Intracellular
lplA	568703.LGG_01479	GO Component	GO:0005737	Cytoplasm
lplA	568703.LGG_01479	GO Component	GO:0110165	Cellular anatomical entity
lplA	568703.LGG_01479	STRING clusters	CL:2148	Carbohydrate metabolic process, and pyruvate metabolism
lplA	568703.LGG_01479	STRING clusters	CL:2149	Mixed, incl. carbon metabolism, and pyruvate metabolism
lplA	568703.LGG_01479	STRING clusters	CL:2294	Mixed, incl. pyruvate metabolism, and butanoate metabolism
lplA	568703.LGG_01479	STRING clusters	CL:2359	Citrate cycle (TCA cycle), and protein lipoylation
lplA	568703.LGG_01479	KEGG	lrg00785	Lipoic acid metabolism
lplA	568703.LGG_01479	KEGG	lrg01100	Metabolic pathways
lplA	568703.LGG_01479	UniProt Keywords	KW-0067	ATP-binding
lplA	568703.LGG_01479	UniProt Keywords	KW-0436	Ligase
lplA	568703.LGG_01479	UniProt Keywords	KW-0547	Nucleotide-binding
lplA	568703.LGG_01479	Pfam	PF03099	Biotin/lipoate A/B protein ligase family
lplA	568703.LGG_01479	Pfam	PF10437	Bacterial lipoate protein ligase C-terminus
lplA	568703.LGG_01479	InterPro	IPR004143	Biotinyl protein ligase (BPL) and lipoyl protein ligase (LPL), catalytic domain
lplA	568703.LGG_01479	InterPro	IPR004562	Lipoyltransferase/lipoate-protein ligase
lplA	568703.LGG_01479	InterPro	IPR019491	Lipoate protein ligase, C-terminal
nox_2	568703.LGG_00325	GO Process	GO:0008152	Metabolic process
nox_2	568703.LGG_00325	GO Process	GO:0009987	Cellular process
nox_2	568703.LGG_00325	GO Process	GO:0019725	Cellular homeostasis
nox_2	568703.LGG_00325	GO Process	GO:0042592	Homeostatic process
nox_2	568703.LGG_00325	GO Process	GO:0045454	Cell redox homeostasis
nox_2	568703.LGG_00325	GO Process	GO:0050789	Regulation of biological process
nox_2	568703.LGG_00325	GO Process	GO:0050794	Regulation of cellular process
nox_2	568703.LGG_00325	GO Process	GO:0055114	Oxidation-reduction process
nox_2	568703.LGG_00325	GO Process	GO:0065007	Biological regulation
nox_2	568703.LGG_00325	GO Process	GO:0065008	Regulation of biological quality
nox_2	568703.LGG_00325	GO Function	GO:0000166	Nucleotide binding
nox_2	568703.LGG_00325	GO Function	GO:0003824	Catalytic activity
nox_2	568703.LGG_00325	GO Function	GO:0005488	Binding
nox_2	568703.LGG_00325	GO Function	GO:0016491	Oxidoreductase activity
nox_2	568703.LGG_00325	GO Function	GO:0036094	Small molecule binding
nox_2	568703.LGG_00325	GO Function	GO:0043167	Ion binding
nox_2	568703.LGG_00325	GO Function	GO:0043168	Anion binding
nox_2	568703.LGG_00325	GO Function	GO:0050660	Flavin adenine dinucleotide binding
nox_2	568703.LGG_00325	GO Function	GO:0097159	Organic cyclic compound binding
nox_2	568703.LGG_00325	GO Function	GO:1901265	Nucleoside phosphate binding
nox_2	568703.LGG_00325	GO Function	GO:1901363	Heterocyclic compound binding
nox_2	568703.LGG_00325	GO Component	GO:0005622	Intracellular
nox_2	568703.LGG_00325	GO Component	GO:0005737	Cytoplasm
nox_2	568703.LGG_00325	GO Component	GO:0110165	Cellular anatomical entity
nox_2	568703.LGG_00325	STRING clusters	CL:2148	Carbohydrate metabolic process, and pyruvate metabolism
nox_2	568703.LGG_00325	STRING clusters	CL:2149	Mixed, incl. carbon metabolism, and pyruvate metabolism
nox_2	568703.LGG_00325	STRING clusters	CL:2294	Mixed, incl. pyruvate metabolism, and butanoate metabolism
nox_2	568703.LGG_00325	STRING clusters	CL:2296	Pyruvate metabolism, and glycolate oxidase complex
nox_2	568703.LGG_00325	STRING clusters	CL:2297	Pyruvate metabolism, and glycolate oxidase complex
nox_2	568703.LGG_00325	STRING clusters	CL:2319	Mixed, incl. pyruvate oxidase activity, and acetyl-coa biosynthetic process
nox_2	568703.LGG_00325	UniProt Keywords	KW-0560	Oxidoreductase
nox_2	568703.LGG_00325	Pfam	PF00070	Pyridine nucleotide-disulphide oxidoreductase
nox_2	568703.LGG_00325	Pfam	PF07992	Pyridine nucleotide-disulphide oxidoreductase
nox_2	568703.LGG_00325	Pfam	PF13738	Pyridine nucleotide-disulphide oxidoreductase
nox_2	568703.LGG_00325	InterPro	IPR004099	Pyridine nucleotide-disulphide oxidoreductase, dimerisation domain
nox_2	568703.LGG_00325	InterPro	IPR016156	FAD/NAD-linked reductase, dimerisation domain superfamily
nox_2	568703.LGG_00325	InterPro	IPR023753	FAD/NAD(P)-binding domain
nox_2	568703.LGG_00325	InterPro	IPR036188	FAD/NAD(P)-binding domain superfamily
npr	568703.LGG_00491	GO Process	GO:0008152	Metabolic process
npr	568703.LGG_00491	GO Process	GO:0009987	Cellular process
npr	568703.LGG_00491	GO Process	GO:0019725	Cellular homeostasis
npr	568703.LGG_00491	GO Process	GO:0042592	Homeostatic process
npr	568703.LGG_00491	GO Process	GO:0045454	Cell redox homeostasis
npr	568703.LGG_00491	GO Process	GO:0050789	Regulation of biological process
npr	568703.LGG_00491	GO Process	GO:0050794	Regulation of cellular process
npr	568703.LGG_00491	GO Process	GO:0055114	Oxidation-reduction process
npr	568703.LGG_00491	GO Process	GO:0065007	Biological regulation
npr	568703.LGG_00491	GO Process	GO:0065008	Regulation of biological quality
npr	568703.LGG_00491	GO Function	GO:0000166	Nucleotide binding
npr	568703.LGG_00491	GO Function	GO:0003824	Catalytic activity
npr	568703.LGG_00491	GO Function	GO:0005488	Binding
npr	568703.LGG_00491	GO Function	GO:0016491	Oxidoreductase activity
npr	568703.LGG_00491	GO Function	GO:0036094	Small molecule binding
npr	568703.LGG_00491	GO Function	GO:0043167	Ion binding
npr	568703.LGG_00491	GO Function	GO:0043168	Anion binding
npr	568703.LGG_00491	GO Function	GO:0050660	Flavin adenine dinucleotide binding
npr	568703.LGG_00491	GO Function	GO:0097159	Organic cyclic compound binding
npr	568703.LGG_00491	GO Function	GO:1901265	Nucleoside phosphate binding
npr	568703.LGG_00491	GO Function	GO:1901363	Heterocyclic compound binding
npr	568703.LGG_00491	GO Component	GO:0005622	Intracellular
npr	568703.LGG_00491	GO Component	GO:0005737	Cytoplasm
npr	568703.LGG_00491	GO Component	GO:0110165	Cellular anatomical entity
npr	568703.LGG_00491	STRING clusters	CL:1930	Mixed, incl. oxidoreductase activity, and sulfur metabolism
npr	568703.LGG_00491	STRING clusters	CL:1931	Mixed, incl. oxidoreductase activity, and menaquinone metabolic process
npr	568703.LGG_00491	STRING clusters	CL:1932	Mixed, incl. oxidoreductase activity, and menaquinone metabolic process
npr	568703.LGG_00491	STRING clusters	CL:1933	Mixed, incl. fad/nad(p)-binding domain superfamily, and menaquinone metabolic process
npr	568703.LGG_00491	STRING clusters	CL:1934	Mixed, incl. response to toxic substance, and electron transport chain
npr	568703.LGG_00491	STRING clusters	CL:1935	Mixed, incl. response to toxic substance, and electron transport chain
npr	568703.LGG_00491	STRING clusters	CL:1937	Mixed, incl. cytochrome complex, and fad/nad(p)-binding domain
npr	568703.LGG_00491	STRING clusters	CL:1939	Thioredoxin domain, and FAD/NAD(P)-binding domain
npr	568703.LGG_00491	Pfam	PF00070	Pyridine nucleotide-disulphide oxidoreductase
npr	568703.LGG_00491	Pfam	PF02852	Pyridine nucleotide-disulphide oxidoreductase, dimerisation domain
npr	568703.LGG_00491	Pfam	PF07992	Pyridine nucleotide-disulphide oxidoreductase
npr	568703.LGG_00491	Pfam	PF13738	Pyridine nucleotide-disulphide oxidoreductase
npr	568703.LGG_00491	InterPro	IPR004099	Pyridine nucleotide-disulphide oxidoreductase, dimerisation domain
npr	568703.LGG_00491	InterPro	IPR016156	FAD/NAD-linked reductase, dimerisation domain superfamily
npr	568703.LGG_00491	InterPro	IPR023753	FAD/NAD(P)-binding domain
npr	568703.LGG_00491	InterPro	IPR036188	FAD/NAD(P)-binding domain superfamily
ohrR	568703.LGG_00930	GO Process	GO:0006355	Regulation of transcription, dna-templated
ohrR	568703.LGG_00930	GO Process	GO:0009889	Regulation of biosynthetic process
ohrR	568703.LGG_00930	GO Process	GO:0010468	Regulation of gene expression
ohrR	568703.LGG_00930	GO Process	GO:0010556	Regulation of macromolecule biosynthetic process
ohrR	568703.LGG_00930	GO Process	GO:0019219	Regulation of nucleobase-containing compound metabolic process
ohrR	568703.LGG_00930	GO Process	GO:0019222	Regulation of metabolic process
ohrR	568703.LGG_00930	GO Process	GO:0031323	Regulation of cellular metabolic process
ohrR	568703.LGG_00930	GO Process	GO:0031326	Regulation of cellular biosynthetic process
ohrR	568703.LGG_00930	GO Process	GO:0050789	Regulation of biological process
ohrR	568703.LGG_00930	GO Process	GO:0050794	Regulation of cellular process
ohrR	568703.LGG_00930	GO Process	GO:0051171	Regulation of nitrogen compound metabolic process
ohrR	568703.LGG_00930	GO Process	GO:0051252	Regulation of rna metabolic process
ohrR	568703.LGG_00930	GO Process	GO:0060255	Regulation of macromolecule metabolic process
ohrR	568703.LGG_00930	GO Process	GO:0065007	Biological regulation
ohrR	568703.LGG_00930	GO Process	GO:0065009	Regulation of molecular function
ohrR	568703.LGG_00930	GO Process	GO:0080090	Regulation of primary metabolic process
ohrR	568703.LGG_00930	GO Process	GO:1903506	Regulation of nucleic acid-templated transcription
ohrR	568703.LGG_00930	GO Process	GO:2000112	Regulation of cellular macromolecule biosynthetic process
ohrR	568703.LGG_00930	GO Process	GO:2001141	Regulation of rna biosynthetic process
ohrR	568703.LGG_00930	GO Function	GO:0003676	Nucleic acid binding
ohrR	568703.LGG_00930	GO Function	GO:0003677	DNA binding
ohrR	568703.LGG_00930	GO Function	GO:0003700	DNA-binding transcription factor activity
ohrR	568703.LGG_00930	GO Function	GO:0005488	Binding
ohrR	568703.LGG_00930	GO Function	GO:0097159	Organic cyclic compound binding
ohrR	568703.LGG_00930	GO Function	GO:0098772	Molecular function regulator
ohrR	568703.LGG_00930	GO Function	GO:0140110	Transcription regulator activity
ohrR	568703.LGG_00930	GO Function	GO:1901363	Heterocyclic compound binding
ohrR	568703.LGG_00930	GO Component	GO:0005622	Intracellular
ohrR	568703.LGG_00930	GO Component	GO:0005737	Cytoplasm
ohrR	568703.LGG_00930	GO Component	GO:0110165	Cellular anatomical entity
ohrR	568703.LGG_00930	STRING clusters	CL:1268	Mixed, incl. cell division, and regulation of cell shape
ohrR	568703.LGG_00930	STRING clusters	CL:1448	Mostly uncharacterized, incl. rapz-like family, and putative adhesin
ohrR	568703.LGG_00930	STRING clusters	CL:1468	Mixed, incl. rapz-like family, and homing endonuclease
ohrR	568703.LGG_00930	Pfam	PF01047	MarR family
ohrR	568703.LGG_00930	Pfam	PF12802	MarR family
ohrR	568703.LGG_00930	Pfam	PF13463	Winged helix DNA-binding domain
ohrR	568703.LGG_00930	InterPro	IPR000835	MarR-type HTH domain
ohrR	568703.LGG_00930	InterPro	IPR036388	Winged helix-like DNA-binding domain superfamily
ohrR	568703.LGG_00930	InterPro	IPR036390	Winged helix DNA-binding domain superfamily
ohrR	568703.LGG_00930	SMART	SM00347	Helix_turn_helix multiple antibiotic resistance protein
oppA_2	568703.LGG_00359	GO Process	GO:0006810	Transport
oppA_2	568703.LGG_00359	GO Process	GO:0008104	Protein localization
oppA_2	568703.LGG_00359	GO Process	GO:0009653	Anatomical structure morphogenesis
oppA_2	568703.LGG_00359	GO Process	GO:0009987	Cellular process
oppA_2	568703.LGG_00359	GO Process	GO:0015031	Protein transport
oppA_2	568703.LGG_00359	GO Process	GO:0015833	Peptide transport
oppA_2	568703.LGG_00359	GO Process	GO:0030154	Cell differentiation
oppA_2	568703.LGG_00359	GO Process	GO:0030435	Sporulation resulting in formation of a cellular spore
oppA_2	568703.LGG_00359	GO Process	GO:0032502	Developmental process
oppA_2	568703.LGG_00359	GO Process	GO:0033036	Macromolecule localization
oppA_2	568703.LGG_00359	GO Process	GO:0042886	Amide transport
oppA_2	568703.LGG_00359	GO Process	GO:0043934	Sporulation
oppA_2	568703.LGG_00359	GO Process	GO:0045184	Establishment of protein localization
oppA_2	568703.LGG_00359	GO Process	GO:0048646	Anatomical structure formation involved in morphogenesis
oppA_2	568703.LGG_00359	GO Process	GO:0048856	Anatomical structure development
oppA_2	568703.LGG_00359	GO Process	GO:0048869	Cellular developmental process
oppA_2	568703.LGG_00359	GO Process	GO:0051179	Localization
oppA_2	568703.LGG_00359	GO Process	GO:0051234	Establishment of localization
oppA_2	568703.LGG_00359	GO Process	GO:0055085	Transmembrane transport
oppA_2	568703.LGG_00359	GO Process	GO:0071702	Organic substance transport
oppA_2	568703.LGG_00359	GO Process	GO:0071705	Nitrogen compound transport
oppA_2	568703.LGG_00359	GO Function	GO:0005215	Transporter activity
oppA_2	568703.LGG_00359	GO Function	GO:0022857	Transmembrane transporter activity
oppA_2	568703.LGG_00359	GO Function	GO:0042887	Amide transmembrane transporter activity
oppA_2	568703.LGG_00359	GO Function	GO:1904680	Peptide transmembrane transporter activity
oppA_2	568703.LGG_00359	GO Component	GO:0005886	Plasma membrane
oppA_2	568703.LGG_00359	GO Component	GO:0016020	Membrane
oppA_2	568703.LGG_00359	GO Component	GO:0016021	Integral component of membrane
oppA_2	568703.LGG_00359	GO Component	GO:0030288	Outer membrane-bounded periplasmic space
oppA_2	568703.LGG_00359	GO Component	GO:0030313	Cell envelope
oppA_2	568703.LGG_00359	GO Component	GO:0031224	Intrinsic component of membrane
oppA_2	568703.LGG_00359	GO Component	GO:0031975	Envelope
oppA_2	568703.LGG_00359	GO Component	GO:0032991	Protein-containing complex
oppA_2	568703.LGG_00359	GO Component	GO:0042597	Periplasmic space
oppA_2	568703.LGG_00359	GO Component	GO:0043190	ATP-binding cassette (ABC) transporter complex
oppA_2	568703.LGG_00359	GO Component	GO:0071944	Cell periphery
oppA_2	568703.LGG_00359	GO Component	GO:0098533	ATPase dependent transmembrane transport complex
oppA_2	568703.LGG_00359	GO Component	GO:0098796	Membrane protein complex
oppA_2	568703.LGG_00359	GO Component	GO:0098797	Plasma membrane protein complex
oppA_2	568703.LGG_00359	GO Component	GO:0110165	Cellular anatomical entity
oppA_2	568703.LGG_00359	GO Component	GO:1902495	Transmembrane transporter complex
oppA_2	568703.LGG_00359	GO Component	GO:1990351	Transporter complex
oppA_2	568703.LGG_00359	STRING clusters	CL:4172	ABC transporters, and peptide transport
oppA_2	568703.LGG_00359	STRING clusters	CL:4173	ABC transporters, and peptide transport
oppA_2	568703.LGG_00359	STRING clusters	CL:4174	ABC transporters, and peptide transport
oppA_2	568703.LGG_00359	STRING clusters	CL:4175	ABC transporters, and Oligopeptide/dipeptide ABC transporter, C-terminal
oppA_2	568703.LGG_00359	STRING clusters	CL:4303	Mixed, incl. peptide transport, and zinc-uptake complex component a periplasmic
oppA_2	568703.LGG_00359	STRING clusters	CL:4305	Peptide transmembrane transporter activity, and oligopeptide/dipeptide transporter, c-terminal region
oppA_2	568703.LGG_00359	KEGG	lrg01501	beta-Lactam resistance
oppA_2	568703.LGG_00359	KEGG	lrg02010	ABC transporters
oppA_2	568703.LGG_00359	KEGG	lrg02024	Quorum sensing
oppA_2	568703.LGG_00359	UniProt Keywords	KW-0732	Signal
oppA_2	568703.LGG_00359	Pfam	PF00496	Bacterial extracellular solute-binding proteins, family 5 Middle
oppA_2	568703.LGG_00359	InterPro	IPR000914	Solute-binding protein family 5 domain
oppA_2	568703.LGG_00359	InterPro	IPR030678	Peptide/nickel binding protein, MppA-type
oppA_2	568703.LGG_00359	InterPro	IPR039424	Solute-binding protein family 5
pdhD	568703.LGG_01323	GO Process	GO:0005975	Carbohydrate metabolic process
pdhD	568703.LGG_01323	GO Process	GO:0006082	Organic acid metabolic process
pdhD	568703.LGG_01323	GO Process	GO:0006090	Pyruvate metabolic process
pdhD	568703.LGG_01323	GO Process	GO:0006091	Generation of precursor metabolites and energy
pdhD	568703.LGG_01323	GO Process	GO:0006096	Glycolytic process
pdhD	568703.LGG_01323	GO Process	GO:0006139	Nucleobase-containing compound metabolic process
pdhD	568703.LGG_01323	GO Process	GO:0006163	Purine nucleotide metabolic process
pdhD	568703.LGG_01323	GO Process	GO:0006165	Nucleoside diphosphate phosphorylation
pdhD	568703.LGG_01323	GO Process	GO:0006725	Cellular aromatic compound metabolic process
pdhD	568703.LGG_01323	GO Process	GO:0006753	Nucleoside phosphate metabolic process
pdhD	568703.LGG_01323	GO Process	GO:0006757	ATP generation from ADP
pdhD	568703.LGG_01323	GO Process	GO:0006793	Phosphorus metabolic process
pdhD	568703.LGG_01323	GO Process	GO:0006796	Phosphate-containing compound metabolic process
pdhD	568703.LGG_01323	GO Process	GO:0006807	Nitrogen compound metabolic process
pdhD	568703.LGG_01323	GO Process	GO:0008152	Metabolic process
pdhD	568703.LGG_01323	GO Process	GO:0009056	Catabolic process
pdhD	568703.LGG_01323	GO Process	GO:0009117	Nucleotide metabolic process
pdhD	568703.LGG_01323	GO Process	GO:0009132	Nucleoside diphosphate metabolic process
pdhD	568703.LGG_01323	GO Process	GO:0009135	Purine nucleoside diphosphate metabolic process
pdhD	568703.LGG_01323	GO Process	GO:0009150	Purine ribonucleotide metabolic process
pdhD	568703.LGG_01323	GO Process	GO:0009179	Purine ribonucleoside diphosphate metabolic process
pdhD	568703.LGG_01323	GO Process	GO:0009185	Ribonucleoside diphosphate metabolic process
pdhD	568703.LGG_01323	GO Process	GO:0009259	Ribonucleotide metabolic process
pdhD	568703.LGG_01323	GO Process	GO:0009987	Cellular process
pdhD	568703.LGG_01323	GO Process	GO:0016052	Carbohydrate catabolic process
pdhD	568703.LGG_01323	GO Process	GO:0016310	Phosphorylation
pdhD	568703.LGG_01323	GO Process	GO:0019637	Organophosphate metabolic process
pdhD	568703.LGG_01323	GO Process	GO:0019693	Ribose phosphate metabolic process
pdhD	568703.LGG_01323	GO Process	GO:0019725	Cellular homeostasis
pdhD	568703.LGG_01323	GO Process	GO:0019752	Carboxylic acid metabolic process
pdhD	568703.LGG_01323	GO Process	GO:0032787	Monocarboxylic acid metabolic process
pdhD	568703.LGG_01323	GO Process	GO:0034641	Cellular nitrogen compound metabolic process
pdhD	568703.LGG_01323	GO Process	GO:0042592	Homeostatic process
pdhD	568703.LGG_01323	GO Process	GO:0043436	Oxoacid metabolic process
pdhD	568703.LGG_01323	GO Process	GO:0044237	Cellular metabolic process
pdhD	568703.LGG_01323	GO Process	GO:0044238	Primary metabolic process
pdhD	568703.LGG_01323	GO Process	GO:0044281	Small molecule metabolic process
pdhD	568703.LGG_01323	GO Process	GO:0045454	Cell redox homeostasis
pdhD	568703.LGG_01323	GO Process	GO:0046031	ADP metabolic process
pdhD	568703.LGG_01323	GO Process	GO:0046034	ATP metabolic process
pdhD	568703.LGG_01323	GO Process	GO:0046483	Heterocycle metabolic process
pdhD	568703.LGG_01323	GO Process	GO:0046939	Nucleotide phosphorylation
pdhD	568703.LGG_01323	GO Process	GO:0050789	Regulation of biological process
pdhD	568703.LGG_01323	GO Process	GO:0050794	Regulation of cellular process
pdhD	568703.LGG_01323	GO Process	GO:0055086	Nucleobase-containing small molecule metabolic process
pdhD	568703.LGG_01323	GO Process	GO:0055114	Oxidation-reduction process
pdhD	568703.LGG_01323	GO Process	GO:0065007	Biological regulation
pdhD	568703.LGG_01323	GO Process	GO:0065008	Regulation of biological quality
pdhD	568703.LGG_01323	GO Process	GO:0071704	Organic substance metabolic process
pdhD	568703.LGG_01323	GO Process	GO:0072521	Purine-containing compound metabolic process
pdhD	568703.LGG_01323	GO Process	GO:1901135	Carbohydrate derivative metabolic process
pdhD	568703.LGG_01323	GO Process	GO:1901360	Organic cyclic compound metabolic process
pdhD	568703.LGG_01323	GO Process	GO:1901564	Organonitrogen compound metabolic process
pdhD	568703.LGG_01323	GO Process	GO:1901575	Organic substance catabolic process
pdhD	568703.LGG_01323	GO Function	GO:0000166	Nucleotide binding
pdhD	568703.LGG_01323	GO Function	GO:0003824	Catalytic activity
pdhD	568703.LGG_01323	GO Function	GO:0003955	NAD(P)H dehydrogenase (quinone) activity
pdhD	568703.LGG_01323	GO Function	GO:0004148	Dihydrolipoyl dehydrogenase activity
pdhD	568703.LGG_01323	GO Function	GO:0005488	Binding
pdhD	568703.LGG_01323	GO Function	GO:0016491	Oxidoreductase activity
pdhD	568703.LGG_01323	GO Function	GO:0016651	Oxidoreductase activity, acting on nad(p)h
pdhD	568703.LGG_01323	GO Function	GO:0016655	Oxidoreductase activity, acting on nad(p)h, quinone or similar compound as acceptor
pdhD	568703.LGG_01323	GO Function	GO:0016667	Oxidoreductase activity, acting on a sulfur group of donors
pdhD	568703.LGG_01323	GO Function	GO:0016668	Oxidoreductase activity, acting on a sulfur group of donors, nad(p) as acceptor
pdhD	568703.LGG_01323	GO Function	GO:0036094	Small molecule binding
pdhD	568703.LGG_01323	GO Function	GO:0043167	Ion binding
pdhD	568703.LGG_01323	GO Function	GO:0043168	Anion binding
pdhD	568703.LGG_01323	GO Function	GO:0050660	Flavin adenine dinucleotide binding
pdhD	568703.LGG_01323	GO Function	GO:0097159	Organic cyclic compound binding
pdhD	568703.LGG_01323	GO Function	GO:1901265	Nucleoside phosphate binding
pdhD	568703.LGG_01323	GO Function	GO:1901363	Heterocyclic compound binding
pdhD	568703.LGG_01323	GO Component	GO:0005622	Intracellular
pdhD	568703.LGG_01323	GO Component	GO:0005737	Cytoplasm
pdhD	568703.LGG_01323	GO Component	GO:0110165	Cellular anatomical entity
pdhD	568703.LGG_01323	STRING clusters	CL:2148	Carbohydrate metabolic process, and pyruvate metabolism
pdhD	568703.LGG_01323	STRING clusters	CL:2149	Mixed, incl. carbon metabolism, and pyruvate metabolism
pdhD	568703.LGG_01323	STRING clusters	CL:2294	Mixed, incl. pyruvate metabolism, and butanoate metabolism
pdhD	568703.LGG_01323	STRING clusters	CL:2359	Citrate cycle (TCA cycle), and protein lipoylation
pdhD	568703.LGG_01323	STRING clusters	CL:2361	Citrate cycle (TCA cycle)
pdhD	568703.LGG_01323	KEGG	lrg00010	Glycolysis / Gluconeogenesis
pdhD	568703.LGG_01323	KEGG	lrg00020	Citrate cycle (TCA cycle)
pdhD	568703.LGG_01323	KEGG	lrg00260	Glycine, serine and threonine metabolism
pdhD	568703.LGG_01323	KEGG	lrg00280	Valine, leucine and isoleucine degradation
pdhD	568703.LGG_01323	KEGG	lrg00310	Lysine degradation
pdhD	568703.LGG_01323	KEGG	lrg00380	Tryptophan metabolism
pdhD	568703.LGG_01323	KEGG	lrg00620	Pyruvate metabolism
pdhD	568703.LGG_01323	KEGG	lrg00630	Glyoxylate and dicarboxylate metabolism
pdhD	568703.LGG_01323	KEGG	lrg00640	Propanoate metabolism
pdhD	568703.LGG_01323	KEGG	lrg01100	Metabolic pathways
pdhD	568703.LGG_01323	KEGG	lrg01110	Biosynthesis of secondary metabolites
pdhD	568703.LGG_01323	KEGG	lrg01120	Microbial metabolism in diverse environments
pdhD	568703.LGG_01323	KEGG	lrg01200	Carbon metabolism
pdhD	568703.LGG_01323	UniProt Keywords	KW-0274	FAD
pdhD	568703.LGG_01323	UniProt Keywords	KW-0285	Flavoprotein
pdhD	568703.LGG_01323	UniProt Keywords	KW-0520	NAD
pdhD	568703.LGG_01323	UniProt Keywords	KW-0547	Nucleotide-binding
pdhD	568703.LGG_01323	UniProt Keywords	KW-0560	Oxidoreductase
pdhD	568703.LGG_01323	UniProt Keywords	KW-0676	Redox-active center
pdhD	568703.LGG_01323	Pfam	PF00070	Pyridine nucleotide-disulphide oxidoreductase
pdhD	568703.LGG_01323	Pfam	PF00890	FAD binding domain
pdhD	568703.LGG_01323	Pfam	PF01134	Glucose inhibited division protein A
pdhD	568703.LGG_01323	Pfam	PF02852	Pyridine nucleotide-disulphide oxidoreductase, dimerisation domain
pdhD	568703.LGG_01323	Pfam	PF07992	Pyridine nucleotide-disulphide oxidoreductase
pdhD	568703.LGG_01323	Pfam	PF12831	FAD dependent oxidoreductase
pdhD	568703.LGG_01323	Pfam	PF13738	Pyridine nucleotide-disulphide oxidoreductase
pdhD	568703.LGG_01323	InterPro	IPR001100	Pyridine nucleotide-disulphide oxidoreductase, class I
pdhD	568703.LGG_01323	InterPro	IPR004099	Pyridine nucleotide-disulphide oxidoreductase, dimerisation domain
pdhD	568703.LGG_01323	InterPro	IPR006258	Dihydrolipoamide dehydrogenase
pdhD	568703.LGG_01323	InterPro	IPR012999	Pyridine nucleotide-disulphide oxidoreductase, class I, active site
pdhD	568703.LGG_01323	InterPro	IPR016156	FAD/NAD-linked reductase, dimerisation domain superfamily
pdhD	568703.LGG_01323	InterPro	IPR023753	FAD/NAD(P)-binding domain
pdhD	568703.LGG_01323	InterPro	IPR036188	FAD/NAD(P)-binding domain superfamily
pflB	568703.LGG_01421	GO Process	GO:0005975	Carbohydrate metabolic process
pflB	568703.LGG_01421	GO Process	GO:0005996	Monosaccharide metabolic process
pflB	568703.LGG_01421	GO Process	GO:0006006	Glucose metabolic process
pflB	568703.LGG_01421	GO Process	GO:0008152	Metabolic process
pflB	568703.LGG_01421	GO Process	GO:0019318	Hexose metabolic process
pflB	568703.LGG_01421	GO Process	GO:0044238	Primary metabolic process
pflB	568703.LGG_01421	GO Process	GO:0044281	Small molecule metabolic process
pflB	568703.LGG_01421	GO Process	GO:0071704	Organic substance metabolic process
pflB	568703.LGG_01421	GO Function	GO:0003824	Catalytic activity
pflB	568703.LGG_01421	GO Function	GO:0008861	Formate c-acetyltransferase activity
pflB	568703.LGG_01421	GO Function	GO:0016407	Acetyltransferase activity
pflB	568703.LGG_01421	GO Function	GO:0016408	C-acyltransferase activity
pflB	568703.LGG_01421	GO Function	GO:0016453	C-acetyltransferase activity
pflB	568703.LGG_01421	GO Function	GO:0016740	Transferase activity
pflB	568703.LGG_01421	GO Function	GO:0016746	Transferase activity, transferring acyl groups
pflB	568703.LGG_01421	GO Function	GO:0016747	Transferase activity, transferring acyl groups other than amino-acyl groups
pflB	568703.LGG_01421	GO Component	GO:0005622	Intracellular
pflB	568703.LGG_01421	GO Component	GO:0005737	Cytoplasm
pflB	568703.LGG_01421	GO Component	GO:0110165	Cellular anatomical entity
pflB	568703.LGG_01421	STRING clusters	CL:2148	Carbohydrate metabolic process, and pyruvate metabolism
pflB	568703.LGG_01421	STRING clusters	CL:2149	Mixed, incl. carbon metabolism, and pyruvate metabolism
pflB	568703.LGG_01421	STRING clusters	CL:2294	Mixed, incl. pyruvate metabolism, and butanoate metabolism
pflB	568703.LGG_01421	STRING clusters	CL:2296	Pyruvate metabolism, and glycolate oxidase complex
pflB	568703.LGG_01421	STRING clusters	CL:2340	Butanoate metabolism, and Organic radical enzyme activase
pflB	568703.LGG_01421	KEGG	lrg00620	Pyruvate metabolism
pflB	568703.LGG_01421	KEGG	lrg00640	Propanoate metabolism
pflB	568703.LGG_01421	KEGG	lrg00650	Butanoate metabolism
pflB	568703.LGG_01421	KEGG	lrg01100	Metabolic pathways
pflB	568703.LGG_01421	KEGG	lrg01120	Microbial metabolism in diverse environments
pflB	568703.LGG_01421	UniProt Keywords	KW-0012	Acyltransferase
pflB	568703.LGG_01421	UniProt Keywords	KW-0175	Coiled coil
pflB	568703.LGG_01421	UniProt Keywords	KW-0456	Lyase
pflB	568703.LGG_01421	UniProt Keywords	KW-0556	Organic radical
pflB	568703.LGG_01421	UniProt Keywords	KW-0670	Pyruvate
pflB	568703.LGG_01421	UniProt Keywords	KW-0808	Transferase
pflB	568703.LGG_01421	Pfam	PF01228	Glycine radical
pflB	568703.LGG_01421	Pfam	PF02901	Pyruvate formate lyase-like
pflB	568703.LGG_01421	InterPro	IPR001150	Glycine radical domain
pflB	568703.LGG_01421	InterPro	IPR004184	Pyruvate formate lyase domain
pflB	568703.LGG_01421	InterPro	IPR005949	Formate acetyltransferase
pflB	568703.LGG_01421	InterPro	IPR019777	Formate C-acetyltransferase glycine radical, conserved site
pfpI	568703.LGG_00015	GO Process	GO:0006508	Proteolysis
pfpI	568703.LGG_00015	GO Process	GO:0006807	Nitrogen compound metabolic process
pfpI	568703.LGG_00015	GO Process	GO:0008152	Metabolic process
pfpI	568703.LGG_00015	GO Process	GO:0019538	Protein metabolic process
pfpI	568703.LGG_00015	GO Process	GO:0043170	Macromolecule metabolic process
pfpI	568703.LGG_00015	GO Process	GO:0044238	Primary metabolic process
pfpI	568703.LGG_00015	GO Process	GO:0071704	Organic substance metabolic process
pfpI	568703.LGG_00015	GO Process	GO:1901564	Organonitrogen compound metabolic process
pfpI	568703.LGG_00015	GO Function	GO:0003824	Catalytic activity
pfpI	568703.LGG_00015	GO Function	GO:0008233	Peptidase activity
pfpI	568703.LGG_00015	GO Function	GO:0016787	Hydrolase activity
pfpI	568703.LGG_00015	GO Function	GO:0140096	Catalytic activity, acting on a protein
pfpI	568703.LGG_00015	GO Component	GO:0005622	Intracellular
pfpI	568703.LGG_00015	GO Component	GO:0005737	Cytoplasm
pfpI	568703.LGG_00015	GO Component	GO:0005829	Cytosol
pfpI	568703.LGG_00015	GO Component	GO:0110165	Cellular anatomical entity
pfpI	568703.LGG_00015	STRING clusters	CL:1930	Mixed, incl. oxidoreductase activity, and sulfur metabolism
pfpI	568703.LGG_00015	STRING clusters	CL:1931	Mixed, incl. oxidoreductase activity, and menaquinone metabolic process
pfpI	568703.LGG_00015	STRING clusters	CL:1932	Mixed, incl. oxidoreductase activity, and menaquinone metabolic process
pfpI	568703.LGG_00015	STRING clusters	CL:1933	Mixed, incl. fad/nad(p)-binding domain superfamily, and menaquinone metabolic process
pfpI	568703.LGG_00015	STRING clusters	CL:1934	Mixed, incl. response to toxic substance, and electron transport chain
pfpI	568703.LGG_00015	STRING clusters	CL:1935	Mixed, incl. response to toxic substance, and electron transport chain
pfpI	568703.LGG_00015	UniProt Keywords	KW-0315	Glutamine amidotransferase
pfpI	568703.LGG_00015	UniProt Keywords	KW-0326	Glycosidase
pfpI	568703.LGG_00015	UniProt Keywords	KW-0378	Hydrolase
pfpI	568703.LGG_00015	UniProt Keywords	KW-0645	Protease
pfpI	568703.LGG_00015	UniProt Keywords	KW-0808	Transferase
pfpI	568703.LGG_00015	Pfam	PF01965	DJ-1/PfpI family
pfpI	568703.LGG_00015	InterPro	IPR002818	DJ-1/PfpI
pfpI	568703.LGG_00015	InterPro	IPR006286	Deglycase PfpI
pfpI	568703.LGG_00015	InterPro	IPR029062	Class I glutamine amidotransferase-like
pstS	568703.LGG_01293	GO Process	GO:0006810	Transport
pstS	568703.LGG_01293	GO Process	GO:0006811	Ion transport
pstS	568703.LGG_01293	GO Process	GO:0006817	Phosphate ion transport
pstS	568703.LGG_01293	GO Process	GO:0006820	Anion transport
pstS	568703.LGG_01293	GO Process	GO:0015698	Inorganic anion transport
pstS	568703.LGG_01293	GO Process	GO:0051179	Localization
pstS	568703.LGG_01293	GO Process	GO:0051234	Establishment of localization
pstS	568703.LGG_01293	GO Function	GO:0005488	Binding
pstS	568703.LGG_01293	GO Function	GO:0042301	Phosphate ion binding
pstS	568703.LGG_01293	GO Function	GO:0043167	Ion binding
pstS	568703.LGG_01293	GO Function	GO:0043168	Anion binding
pstS	568703.LGG_01293	GO Component	GO:0005886	Plasma membrane
pstS	568703.LGG_01293	GO Component	GO:0016020	Membrane
pstS	568703.LGG_01293	GO Component	GO:0071944	Cell periphery
pstS	568703.LGG_01293	GO Component	GO:0110165	Cellular anatomical entity
pstS	568703.LGG_01293	STRING clusters	CL:3854	Mixed, incl. phosphorelay signal transduction system, and abc transporter, macrolide export, atp-binding domain
pstS	568703.LGG_01293	STRING clusters	CL:3855	Mixed, incl. phosphorelay signal transduction system, and abc transporter, macrolide export, atp-binding domain
pstS	568703.LGG_01293	STRING clusters	CL:3856	Mixed, incl. phosphorelay signal transduction system, and phosphate ion transport
pstS	568703.LGG_01293	STRING clusters	CL:3857	Phosphorelay signal transduction system, and phosphate ion transport
pstS	568703.LGG_01293	STRING clusters	CL:3858	Mixed, incl. phosphate ion transport, and two-component regulatory system
pstS	568703.LGG_01293	STRING clusters	CL:3892	Phosphate ion transport
pstS	568703.LGG_01293	KEGG	lrg02010	ABC transporters
pstS	568703.LGG_01293	KEGG	lrg02020	Two-component system
pstS	568703.LGG_01293	UniProt Keywords	KW-0732	Signal
pstS	568703.LGG_01293	Pfam	PF12727	PBP superfamily domain
pstS	568703.LGG_01293	Pfam	PF12849	PBP superfamily domain
pstS	568703.LGG_01293	Pfam	PF13531	Bacterial extracellular solute-binding protein
pstS	568703.LGG_01293	InterPro	IPR011862	Phosphate binding protein
pstS	568703.LGG_01293	InterPro	IPR024370	PBP domain
pyrB	568703.LGG_01459	GO Process	GO:0006082	Organic acid metabolic process
pyrB	568703.LGG_01459	GO Process	GO:0006139	Nucleobase-containing compound metabolic process
pyrB	568703.LGG_01459	GO Process	GO:0006206	Pyrimidine nucleobase metabolic process
pyrB	568703.LGG_01459	GO Process	GO:0006207	De novo pyrimidine nucleobase biosynthetic process
pyrB	568703.LGG_01459	GO Process	GO:0006220	Pyrimidine nucleotide metabolic process
pyrB	568703.LGG_01459	GO Process	GO:0006221	Pyrimidine nucleotide biosynthetic process
pyrB	568703.LGG_01459	GO Process	GO:0006222	UMP biosynthetic process
pyrB	568703.LGG_01459	GO Process	GO:0006520	Cellular amino acid metabolic process
pyrB	568703.LGG_01459	GO Process	GO:0006725	Cellular aromatic compound metabolic process
pyrB	568703.LGG_01459	GO Process	GO:0006753	Nucleoside phosphate metabolic process
pyrB	568703.LGG_01459	GO Process	GO:0006793	Phosphorus metabolic process
pyrB	568703.LGG_01459	GO Process	GO:0006796	Phosphate-containing compound metabolic process
pyrB	568703.LGG_01459	GO Process	GO:0006807	Nitrogen compound metabolic process
pyrB	568703.LGG_01459	GO Process	GO:0008152	Metabolic process
pyrB	568703.LGG_01459	GO Process	GO:0009058	Biosynthetic process
pyrB	568703.LGG_01459	GO Process	GO:0009112	Nucleobase metabolic process
pyrB	568703.LGG_01459	GO Process	GO:0009117	Nucleotide metabolic process
pyrB	568703.LGG_01459	GO Process	GO:0009123	Nucleoside monophosphate metabolic process
pyrB	568703.LGG_01459	GO Process	GO:0009124	Nucleoside monophosphate biosynthetic process
pyrB	568703.LGG_01459	GO Process	GO:0009129	Pyrimidine nucleoside monophosphate metabolic process
pyrB	568703.LGG_01459	GO Process	GO:0009130	Pyrimidine nucleoside monophosphate biosynthetic process
pyrB	568703.LGG_01459	GO Process	GO:0009156	Ribonucleoside monophosphate biosynthetic process
pyrB	568703.LGG_01459	GO Process	GO:0009161	Ribonucleoside monophosphate metabolic process
pyrB	568703.LGG_01459	GO Process	GO:0009165	Nucleotide biosynthetic process
pyrB	568703.LGG_01459	GO Process	GO:0009173	Pyrimidine ribonucleoside monophosphate metabolic process
pyrB	568703.LGG_01459	GO Process	GO:0009174	Pyrimidine ribonucleoside monophosphate biosynthetic process
pyrB	568703.LGG_01459	GO Process	GO:0009218	Pyrimidine ribonucleotide metabolic process
pyrB	568703.LGG_01459	GO Process	GO:0009220	Pyrimidine ribonucleotide biosynthetic process
pyrB	568703.LGG_01459	GO Process	GO:0009259	Ribonucleotide metabolic process
pyrB	568703.LGG_01459	GO Process	GO:0009260	Ribonucleotide biosynthetic process
pyrB	568703.LGG_01459	GO Process	GO:0009987	Cellular process
pyrB	568703.LGG_01459	GO Process	GO:0018130	Heterocycle biosynthetic process
pyrB	568703.LGG_01459	GO Process	GO:0019438	Aromatic compound biosynthetic process
pyrB	568703.LGG_01459	GO Process	GO:0019637	Organophosphate metabolic process
pyrB	568703.LGG_01459	GO Process	GO:0019693	Ribose phosphate metabolic process
pyrB	568703.LGG_01459	GO Process	GO:0019752	Carboxylic acid metabolic process
pyrB	568703.LGG_01459	GO Process	GO:0019856	Pyrimidine nucleobase biosynthetic process
pyrB	568703.LGG_01459	GO Process	GO:0034641	Cellular nitrogen compound metabolic process
pyrB	568703.LGG_01459	GO Process	GO:0034654	Nucleobase-containing compound biosynthetic process
pyrB	568703.LGG_01459	GO Process	GO:0043436	Oxoacid metabolic process
pyrB	568703.LGG_01459	GO Process	GO:0044205	De novo ump biosynthetic process
pyrB	568703.LGG_01459	GO Process	GO:0044237	Cellular metabolic process
pyrB	568703.LGG_01459	GO Process	GO:0044238	Primary metabolic process
pyrB	568703.LGG_01459	GO Process	GO:0044249	Cellular biosynthetic process
pyrB	568703.LGG_01459	GO Process	GO:0044271	Cellular nitrogen compound biosynthetic process
pyrB	568703.LGG_01459	GO Process	GO:0044281	Small molecule metabolic process
pyrB	568703.LGG_01459	GO Process	GO:0046049	UMP metabolic process
pyrB	568703.LGG_01459	GO Process	GO:0046112	Nucleobase biosynthetic process
pyrB	568703.LGG_01459	GO Process	GO:0046390	Ribose phosphate biosynthetic process
pyrB	568703.LGG_01459	GO Process	GO:0046483	Heterocycle metabolic process
pyrB	568703.LGG_01459	GO Process	GO:0055086	Nucleobase-containing small molecule metabolic process
pyrB	568703.LGG_01459	GO Process	GO:0071704	Organic substance metabolic process
pyrB	568703.LGG_01459	GO Process	GO:0072527	Pyrimidine-containing compound metabolic process
pyrB	568703.LGG_01459	GO Process	GO:0072528	Pyrimidine-containing compound biosynthetic process
pyrB	568703.LGG_01459	GO Process	GO:0090407	Organophosphate biosynthetic process
pyrB	568703.LGG_01459	GO Process	GO:1901135	Carbohydrate derivative metabolic process
pyrB	568703.LGG_01459	GO Process	GO:1901137	Carbohydrate derivative biosynthetic process
pyrB	568703.LGG_01459	GO Process	GO:1901293	Nucleoside phosphate biosynthetic process
pyrB	568703.LGG_01459	GO Process	GO:1901360	Organic cyclic compound metabolic process
pyrB	568703.LGG_01459	GO Process	GO:1901362	Organic cyclic compound biosynthetic process
pyrB	568703.LGG_01459	GO Process	GO:1901564	Organonitrogen compound metabolic process
pyrB	568703.LGG_01459	GO Process	GO:1901566	Organonitrogen compound biosynthetic process
pyrB	568703.LGG_01459	GO Process	GO:1901576	Organic substance biosynthetic process
pyrB	568703.LGG_01459	GO Function	GO:0003824	Catalytic activity
pyrB	568703.LGG_01459	GO Function	GO:0004070	Aspartate carbamoyltransferase activity
pyrB	568703.LGG_01459	GO Function	GO:0005488	Binding
pyrB	568703.LGG_01459	GO Function	GO:0016597	Amino acid binding
pyrB	568703.LGG_01459	GO Function	GO:0016740	Transferase activity
pyrB	568703.LGG_01459	GO Function	GO:0016741	Transferase activity, transferring one-carbon groups
pyrB	568703.LGG_01459	GO Function	GO:0016743	Carboxyl- or carbamoyltransferase activity
pyrB	568703.LGG_01459	GO Function	GO:0031406	Carboxylic acid binding
pyrB	568703.LGG_01459	GO Function	GO:0036094	Small molecule binding
pyrB	568703.LGG_01459	GO Function	GO:0043167	Ion binding
pyrB	568703.LGG_01459	GO Function	GO:0043168	Anion binding
pyrB	568703.LGG_01459	GO Function	GO:0043177	Organic acid binding
pyrB	568703.LGG_01459	GO Component	GO:0005622	Intracellular
pyrB	568703.LGG_01459	GO Component	GO:0005737	Cytoplasm
pyrB	568703.LGG_01459	GO Component	GO:0005829	Cytosol
pyrB	568703.LGG_01459	GO Component	GO:0110165	Cellular anatomical entity
pyrB	568703.LGG_01459	STRING clusters	CL:871	Mixed, incl. alpha-amino acid metabolic process, and nucleoside monophosphate metabolic process
pyrB	568703.LGG_01459	STRING clusters	CL:872	Mixed, incl. nucleoside monophosphate metabolic process, and pyrimidine metabolism
pyrB	568703.LGG_01459	STRING clusters	CL:874	Nucleoside monophosphate metabolic process, and pyrimidine metabolism
pyrB	568703.LGG_01459	STRING clusters	CL:875	Ribonucleoside monophosphate biosynthetic process, and xanthine/uracil permease
pyrB	568703.LGG_01459	STRING clusters	CL:926	Pyrimidine biosynthesis, and uracil phosphoribosyltransferase activity
pyrB	568703.LGG_01459	STRING clusters	CL:929	Pyrimidine biosynthesis
pyrB	568703.LGG_01459	KEGG	lrg00240	Pyrimidine metabolism
pyrB	568703.LGG_01459	KEGG	lrg00250	Alanine, aspartate and glutamate metabolism
pyrB	568703.LGG_01459	KEGG	lrg01100	Metabolic pathways
pyrB	568703.LGG_01459	UniProt Keywords	KW-0665	Pyrimidine biosynthesis
pyrB	568703.LGG_01459	UniProt Keywords	KW-0808	Transferase
pyrB	568703.LGG_01459	Pfam	PF00185	Aspartate/ornithine carbamoyltransferase, Asp/Orn binding domain
pyrB	568703.LGG_01459	Pfam	PF02729	Aspartate/ornithine carbamoyltransferase, carbamoyl-P binding domain
pyrB	568703.LGG_01459	InterPro	IPR002082	Aspartate carbamoyltransferase
pyrB	568703.LGG_01459	InterPro	IPR006130	Aspartate/ornithine carbamoyltransferase
pyrB	568703.LGG_01459	InterPro	IPR006131	Aspartate/ornithine carbamoyltransferase, Asp/Orn-binding domain
pyrB	568703.LGG_01459	InterPro	IPR006132	Aspartate/ornithine carbamoyltransferase, carbamoyl-P binding
pyrB	568703.LGG_01459	InterPro	IPR036901	Aspartate/ornithine carbamoyltransferase superfamily
pyrC	568703.LGG_01458	GO Process	GO:0006139	Nucleobase-containing compound metabolic process
pyrC	568703.LGG_01458	GO Process	GO:0006220	Pyrimidine nucleotide metabolic process
pyrC	568703.LGG_01458	GO Process	GO:0006221	Pyrimidine nucleotide biosynthetic process
pyrC	568703.LGG_01458	GO Process	GO:0006222	UMP biosynthetic process
pyrC	568703.LGG_01458	GO Process	GO:0006725	Cellular aromatic compound metabolic process
pyrC	568703.LGG_01458	GO Process	GO:0006753	Nucleoside phosphate metabolic process
pyrC	568703.LGG_01458	GO Process	GO:0006793	Phosphorus metabolic process
pyrC	568703.LGG_01458	GO Process	GO:0006796	Phosphate-containing compound metabolic process
pyrC	568703.LGG_01458	GO Process	GO:0006807	Nitrogen compound metabolic process
pyrC	568703.LGG_01458	GO Process	GO:0008152	Metabolic process
pyrC	568703.LGG_01458	GO Process	GO:0009058	Biosynthetic process
pyrC	568703.LGG_01458	GO Process	GO:0009117	Nucleotide metabolic process
pyrC	568703.LGG_01458	GO Process	GO:0009123	Nucleoside monophosphate metabolic process
pyrC	568703.LGG_01458	GO Process	GO:0009124	Nucleoside monophosphate biosynthetic process
pyrC	568703.LGG_01458	GO Process	GO:0009129	Pyrimidine nucleoside monophosphate metabolic process
pyrC	568703.LGG_01458	GO Process	GO:0009130	Pyrimidine nucleoside monophosphate biosynthetic process
pyrC	568703.LGG_01458	GO Process	GO:0009156	Ribonucleoside monophosphate biosynthetic process
pyrC	568703.LGG_01458	GO Process	GO:0009161	Ribonucleoside monophosphate metabolic process
pyrC	568703.LGG_01458	GO Process	GO:0009165	Nucleotide biosynthetic process
pyrC	568703.LGG_01458	GO Process	GO:0009173	Pyrimidine ribonucleoside monophosphate metabolic process
pyrC	568703.LGG_01458	GO Process	GO:0009174	Pyrimidine ribonucleoside monophosphate biosynthetic process
pyrC	568703.LGG_01458	GO Process	GO:0009218	Pyrimidine ribonucleotide metabolic process
pyrC	568703.LGG_01458	GO Process	GO:0009220	Pyrimidine ribonucleotide biosynthetic process
pyrC	568703.LGG_01458	GO Process	GO:0009259	Ribonucleotide metabolic process
pyrC	568703.LGG_01458	GO Process	GO:0009260	Ribonucleotide biosynthetic process
pyrC	568703.LGG_01458	GO Process	GO:0009987	Cellular process
pyrC	568703.LGG_01458	GO Process	GO:0018130	Heterocycle biosynthetic process
pyrC	568703.LGG_01458	GO Process	GO:0019438	Aromatic compound biosynthetic process
pyrC	568703.LGG_01458	GO Process	GO:0019637	Organophosphate metabolic process
pyrC	568703.LGG_01458	GO Process	GO:0019693	Ribose phosphate metabolic process
pyrC	568703.LGG_01458	GO Process	GO:0034641	Cellular nitrogen compound metabolic process
pyrC	568703.LGG_01458	GO Process	GO:0034654	Nucleobase-containing compound biosynthetic process
pyrC	568703.LGG_01458	GO Process	GO:0044205	De novo ump biosynthetic process
pyrC	568703.LGG_01458	GO Process	GO:0044237	Cellular metabolic process
pyrC	568703.LGG_01458	GO Process	GO:0044238	Primary metabolic process
pyrC	568703.LGG_01458	GO Process	GO:0044249	Cellular biosynthetic process
pyrC	568703.LGG_01458	GO Process	GO:0044271	Cellular nitrogen compound biosynthetic process
pyrC	568703.LGG_01458	GO Process	GO:0044281	Small molecule metabolic process
pyrC	568703.LGG_01458	GO Process	GO:0046049	UMP metabolic process
pyrC	568703.LGG_01458	GO Process	GO:0046390	Ribose phosphate biosynthetic process
pyrC	568703.LGG_01458	GO Process	GO:0046483	Heterocycle metabolic process
pyrC	568703.LGG_01458	GO Process	GO:0055086	Nucleobase-containing small molecule metabolic process
pyrC	568703.LGG_01458	GO Process	GO:0071704	Organic substance metabolic process
pyrC	568703.LGG_01458	GO Process	GO:0072527	Pyrimidine-containing compound metabolic process
pyrC	568703.LGG_01458	GO Process	GO:0072528	Pyrimidine-containing compound biosynthetic process
pyrC	568703.LGG_01458	GO Process	GO:0090407	Organophosphate biosynthetic process
pyrC	568703.LGG_01458	GO Process	GO:1901135	Carbohydrate derivative metabolic process
pyrC	568703.LGG_01458	GO Process	GO:1901137	Carbohydrate derivative biosynthetic process
pyrC	568703.LGG_01458	GO Process	GO:1901293	Nucleoside phosphate biosynthetic process
pyrC	568703.LGG_01458	GO Process	GO:1901360	Organic cyclic compound metabolic process
pyrC	568703.LGG_01458	GO Process	GO:1901362	Organic cyclic compound biosynthetic process
pyrC	568703.LGG_01458	GO Process	GO:1901564	Organonitrogen compound metabolic process
pyrC	568703.LGG_01458	GO Process	GO:1901566	Organonitrogen compound biosynthetic process
pyrC	568703.LGG_01458	GO Process	GO:1901576	Organic substance biosynthetic process
pyrC	568703.LGG_01458	GO Function	GO:0003824	Catalytic activity
pyrC	568703.LGG_01458	GO Function	GO:0004151	Dihydroorotase activity
pyrC	568703.LGG_01458	GO Function	GO:0005488	Binding
pyrC	568703.LGG_01458	GO Function	GO:0008270	Zinc ion binding
pyrC	568703.LGG_01458	GO Function	GO:0016787	Hydrolase activity
pyrC	568703.LGG_01458	GO Function	GO:0016810	Hydrolase activity, acting on carbon-nitrogen (but not peptide) bonds
pyrC	568703.LGG_01458	GO Function	GO:0016812	Hydrolase activity, acting on carbon-nitrogen (but not peptide) bonds, in cyclic amides
pyrC	568703.LGG_01458	GO Function	GO:0043167	Ion binding
pyrC	568703.LGG_01458	GO Function	GO:0043169	Cation binding
pyrC	568703.LGG_01458	GO Function	GO:0046872	Metal ion binding
pyrC	568703.LGG_01458	GO Function	GO:0046914	Transition metal ion binding
pyrC	568703.LGG_01458	GO Component	GO:0005622	Intracellular
pyrC	568703.LGG_01458	GO Component	GO:0005737	Cytoplasm
pyrC	568703.LGG_01458	GO Component	GO:0110165	Cellular anatomical entity
pyrC	568703.LGG_01458	STRING clusters	CL:871	Mixed, incl. alpha-amino acid metabolic process, and nucleoside monophosphate metabolic process
pyrC	568703.LGG_01458	STRING clusters	CL:872	Mixed, incl. nucleoside monophosphate metabolic process, and pyrimidine metabolism
pyrC	568703.LGG_01458	STRING clusters	CL:874	Nucleoside monophosphate metabolic process, and pyrimidine metabolism
pyrC	568703.LGG_01458	STRING clusters	CL:875	Ribonucleoside monophosphate biosynthetic process, and xanthine/uracil permease
pyrC	568703.LGG_01458	STRING clusters	CL:926	Pyrimidine biosynthesis, and uracil phosphoribosyltransferase activity
pyrC	568703.LGG_01458	STRING clusters	CL:929	Pyrimidine biosynthesis
pyrC	568703.LGG_01458	KEGG	lrg00240	Pyrimidine metabolism
pyrC	568703.LGG_01458	KEGG	lrg01100	Metabolic pathways
pyrC	568703.LGG_01458	UniProt Keywords	KW-0378	Hydrolase
pyrC	568703.LGG_01458	UniProt Keywords	KW-0479	Metal-binding
pyrC	568703.LGG_01458	UniProt Keywords	KW-0665	Pyrimidine biosynthesis
pyrC	568703.LGG_01458	UniProt Keywords	KW-0862	Zinc
pyrC	568703.LGG_01458	Pfam	PF01979	Amidohydrolase family
pyrC	568703.LGG_01458	Pfam	PF07969	Amidohydrolase family
pyrC	568703.LGG_01458	Pfam	PF12890	Dihydro-orotase-like
pyrC	568703.LGG_01458	InterPro	IPR002195	Dihydroorotase, conserved site
pyrC	568703.LGG_01458	InterPro	IPR004722	Dihydroorotase
pyrC	568703.LGG_01458	InterPro	IPR006680	Amidohydrolase-related
pyrC	568703.LGG_01458	InterPro	IPR011059	Metal-dependent hydrolase, composite domain superfamily
pyrC	568703.LGG_01458	InterPro	IPR032466	Metal-dependent hydrolase
pyrE	568703.LGG_01453	GO Process	GO:0006139	Nucleobase-containing compound metabolic process
pyrE	568703.LGG_01453	GO Process	GO:0006220	Pyrimidine nucleotide metabolic process
pyrE	568703.LGG_01453	GO Process	GO:0006221	Pyrimidine nucleotide biosynthetic process
pyrE	568703.LGG_01453	GO Process	GO:0006222	UMP biosynthetic process
pyrE	568703.LGG_01453	GO Process	GO:0006725	Cellular aromatic compound metabolic process
pyrE	568703.LGG_01453	GO Process	GO:0006753	Nucleoside phosphate metabolic process
pyrE	568703.LGG_01453	GO Process	GO:0006793	Phosphorus metabolic process
pyrE	568703.LGG_01453	GO Process	GO:0006796	Phosphate-containing compound metabolic process
pyrE	568703.LGG_01453	GO Process	GO:0006807	Nitrogen compound metabolic process
pyrE	568703.LGG_01453	GO Process	GO:0008152	Metabolic process
pyrE	568703.LGG_01453	GO Process	GO:0009058	Biosynthetic process
pyrE	568703.LGG_01453	GO Process	GO:0009116	Nucleoside metabolic process
pyrE	568703.LGG_01453	GO Process	GO:0009117	Nucleotide metabolic process
pyrE	568703.LGG_01453	GO Process	GO:0009123	Nucleoside monophosphate metabolic process
pyrE	568703.LGG_01453	GO Process	GO:0009124	Nucleoside monophosphate biosynthetic process
pyrE	568703.LGG_01453	GO Process	GO:0009129	Pyrimidine nucleoside monophosphate metabolic process
pyrE	568703.LGG_01453	GO Process	GO:0009130	Pyrimidine nucleoside monophosphate biosynthetic process
pyrE	568703.LGG_01453	GO Process	GO:0009156	Ribonucleoside monophosphate biosynthetic process
pyrE	568703.LGG_01453	GO Process	GO:0009161	Ribonucleoside monophosphate metabolic process
pyrE	568703.LGG_01453	GO Process	GO:0009165	Nucleotide biosynthetic process
pyrE	568703.LGG_01453	GO Process	GO:0009173	Pyrimidine ribonucleoside monophosphate metabolic process
pyrE	568703.LGG_01453	GO Process	GO:0009174	Pyrimidine ribonucleoside monophosphate biosynthetic process
pyrE	568703.LGG_01453	GO Process	GO:0009218	Pyrimidine ribonucleotide metabolic process
pyrE	568703.LGG_01453	GO Process	GO:0009220	Pyrimidine ribonucleotide biosynthetic process
pyrE	568703.LGG_01453	GO Process	GO:0009259	Ribonucleotide metabolic process
pyrE	568703.LGG_01453	GO Process	GO:0009260	Ribonucleotide biosynthetic process
pyrE	568703.LGG_01453	GO Process	GO:0009987	Cellular process
pyrE	568703.LGG_01453	GO Process	GO:0018130	Heterocycle biosynthetic process
pyrE	568703.LGG_01453	GO Process	GO:0019438	Aromatic compound biosynthetic process
pyrE	568703.LGG_01453	GO Process	GO:0019637	Organophosphate metabolic process
pyrE	568703.LGG_01453	GO Process	GO:0019693	Ribose phosphate metabolic process
pyrE	568703.LGG_01453	GO Process	GO:0034641	Cellular nitrogen compound metabolic process
pyrE	568703.LGG_01453	GO Process	GO:0034654	Nucleobase-containing compound biosynthetic process
pyrE	568703.LGG_01453	GO Process	GO:0044205	De novo ump biosynthetic process
pyrE	568703.LGG_01453	GO Process	GO:0044237	Cellular metabolic process
pyrE	568703.LGG_01453	GO Process	GO:0044238	Primary metabolic process
pyrE	568703.LGG_01453	GO Process	GO:0044249	Cellular biosynthetic process
pyrE	568703.LGG_01453	GO Process	GO:0044271	Cellular nitrogen compound biosynthetic process
pyrE	568703.LGG_01453	GO Process	GO:0044281	Small molecule metabolic process
pyrE	568703.LGG_01453	GO Process	GO:0046049	UMP metabolic process
pyrE	568703.LGG_01453	GO Process	GO:0046390	Ribose phosphate biosynthetic process
pyrE	568703.LGG_01453	GO Process	GO:0046483	Heterocycle metabolic process
pyrE	568703.LGG_01453	GO Process	GO:0055086	Nucleobase-containing small molecule metabolic process
pyrE	568703.LGG_01453	GO Process	GO:0071704	Organic substance metabolic process
pyrE	568703.LGG_01453	GO Process	GO:0072527	Pyrimidine-containing compound metabolic process
pyrE	568703.LGG_01453	GO Process	GO:0072528	Pyrimidine-containing compound biosynthetic process
pyrE	568703.LGG_01453	GO Process	GO:0090407	Organophosphate biosynthetic process
pyrE	568703.LGG_01453	GO Process	GO:1901135	Carbohydrate derivative metabolic process
pyrE	568703.LGG_01453	GO Process	GO:1901137	Carbohydrate derivative biosynthetic process
pyrE	568703.LGG_01453	GO Process	GO:1901293	Nucleoside phosphate biosynthetic process
pyrE	568703.LGG_01453	GO Process	GO:1901360	Organic cyclic compound metabolic process
pyrE	568703.LGG_01453	GO Process	GO:1901362	Organic cyclic compound biosynthetic process
pyrE	568703.LGG_01453	GO Process	GO:1901564	Organonitrogen compound metabolic process
pyrE	568703.LGG_01453	GO Process	GO:1901566	Organonitrogen compound biosynthetic process
pyrE	568703.LGG_01453	GO Process	GO:1901576	Organic substance biosynthetic process
pyrE	568703.LGG_01453	GO Process	GO:1901657	Glycosyl compound metabolic process
pyrE	568703.LGG_01453	GO Function	GO:0000287	Magnesium ion binding
pyrE	568703.LGG_01453	GO Function	GO:0003824	Catalytic activity
pyrE	568703.LGG_01453	GO Function	GO:0004588	Orotate phosphoribosyltransferase activity
pyrE	568703.LGG_01453	GO Function	GO:0005488	Binding
pyrE	568703.LGG_01453	GO Function	GO:0016740	Transferase activity
pyrE	568703.LGG_01453	GO Function	GO:0016757	Transferase activity, transferring glycosyl groups
pyrE	568703.LGG_01453	GO Function	GO:0016763	Transferase activity, transferring pentosyl groups
pyrE	568703.LGG_01453	GO Function	GO:0043167	Ion binding
pyrE	568703.LGG_01453	GO Function	GO:0043169	Cation binding
pyrE	568703.LGG_01453	GO Function	GO:0046872	Metal ion binding
pyrE	568703.LGG_01453	GO Component	GO:0005622	Intracellular
pyrE	568703.LGG_01453	GO Component	GO:0005737	Cytoplasm
pyrE	568703.LGG_01453	GO Component	GO:0110165	Cellular anatomical entity
pyrE	568703.LGG_01453	STRING clusters	CL:871	Mixed, incl. alpha-amino acid metabolic process, and nucleoside monophosphate metabolic process
pyrE	568703.LGG_01453	STRING clusters	CL:872	Mixed, incl. nucleoside monophosphate metabolic process, and pyrimidine metabolism
pyrE	568703.LGG_01453	STRING clusters	CL:874	Nucleoside monophosphate metabolic process, and pyrimidine metabolism
pyrE	568703.LGG_01453	STRING clusters	CL:875	Ribonucleoside monophosphate biosynthetic process, and xanthine/uracil permease
pyrE	568703.LGG_01453	STRING clusters	CL:926	Pyrimidine biosynthesis, and uracil phosphoribosyltransferase activity
pyrE	568703.LGG_01453	KEGG	lrg00240	Pyrimidine metabolism
pyrE	568703.LGG_01453	KEGG	lrg01100	Metabolic pathways
pyrE	568703.LGG_01453	UniProt Keywords	KW-0328	Glycosyltransferase
pyrE	568703.LGG_01453	UniProt Keywords	KW-0460	Magnesium
pyrE	568703.LGG_01453	UniProt Keywords	KW-0665	Pyrimidine biosynthesis
pyrE	568703.LGG_01453	UniProt Keywords	KW-0808	Transferase
pyrE	568703.LGG_01453	Pfam	PF00156	Phosphoribosyl transferase domain
pyrE	568703.LGG_01453	InterPro	IPR000836	Phosphoribosyltransferase domain
pyrE	568703.LGG_01453	InterPro	IPR004467	Orotate phosphoribosyl transferase domain
pyrE	568703.LGG_01453	InterPro	IPR023031	Orotate phosphoribosyltransferase
pyrE	568703.LGG_01453	InterPro	IPR029057	Phosphoribosyltransferase-like
pyrR	568703.LGG_01461	GO Process	GO:0006139	Nucleobase-containing compound metabolic process
pyrR	568703.LGG_01461	GO Process	GO:0006351	Transcription, dna-templated
pyrR	568703.LGG_01461	GO Process	GO:0006353	DNA-templated transcription, termination
pyrR	568703.LGG_01461	GO Process	GO:0006725	Cellular aromatic compound metabolic process
pyrR	568703.LGG_01461	GO Process	GO:0006807	Nitrogen compound metabolic process
pyrR	568703.LGG_01461	GO Process	GO:0008152	Metabolic process
pyrR	568703.LGG_01461	GO Process	GO:0009058	Biosynthetic process
pyrR	568703.LGG_01461	GO Process	GO:0009059	Macromolecule biosynthetic process
pyrR	568703.LGG_01461	GO Process	GO:0009116	Nucleoside metabolic process
pyrR	568703.LGG_01461	GO Process	GO:0009987	Cellular process
pyrR	568703.LGG_01461	GO Process	GO:0010467	Gene expression
pyrR	568703.LGG_01461	GO Process	GO:0016070	RNA metabolic process
pyrR	568703.LGG_01461	GO Process	GO:0018130	Heterocycle biosynthetic process
pyrR	568703.LGG_01461	GO Process	GO:0019438	Aromatic compound biosynthetic process
pyrR	568703.LGG_01461	GO Process	GO:0032774	RNA biosynthetic process
pyrR	568703.LGG_01461	GO Process	GO:0034641	Cellular nitrogen compound metabolic process
pyrR	568703.LGG_01461	GO Process	GO:0034645	Cellular macromolecule biosynthetic process
pyrR	568703.LGG_01461	GO Process	GO:0034654	Nucleobase-containing compound biosynthetic process
pyrR	568703.LGG_01461	GO Process	GO:0043170	Macromolecule metabolic process
pyrR	568703.LGG_01461	GO Process	GO:0044237	Cellular metabolic process
pyrR	568703.LGG_01461	GO Process	GO:0044238	Primary metabolic process
pyrR	568703.LGG_01461	GO Process	GO:0044249	Cellular biosynthetic process
pyrR	568703.LGG_01461	GO Process	GO:0044260	Cellular macromolecule metabolic process
pyrR	568703.LGG_01461	GO Process	GO:0044271	Cellular nitrogen compound biosynthetic process
pyrR	568703.LGG_01461	GO Process	GO:0044281	Small molecule metabolic process
pyrR	568703.LGG_01461	GO Process	GO:0046483	Heterocycle metabolic process
pyrR	568703.LGG_01461	GO Process	GO:0055086	Nucleobase-containing small molecule metabolic process
pyrR	568703.LGG_01461	GO Process	GO:0071704	Organic substance metabolic process
pyrR	568703.LGG_01461	GO Process	GO:0090304	Nucleic acid metabolic process
pyrR	568703.LGG_01461	GO Process	GO:0097659	Nucleic acid-templated transcription
pyrR	568703.LGG_01461	GO Process	GO:1901135	Carbohydrate derivative metabolic process
pyrR	568703.LGG_01461	GO Process	GO:1901360	Organic cyclic compound metabolic process
pyrR	568703.LGG_01461	GO Process	GO:1901362	Organic cyclic compound biosynthetic process
pyrR	568703.LGG_01461	GO Process	GO:1901564	Organonitrogen compound metabolic process
pyrR	568703.LGG_01461	GO Process	GO:1901576	Organic substance biosynthetic process
pyrR	568703.LGG_01461	GO Process	GO:1901657	Glycosyl compound metabolic process
pyrR	568703.LGG_01461	GO Function	GO:0003676	Nucleic acid binding
pyrR	568703.LGG_01461	GO Function	GO:0003723	RNA binding
pyrR	568703.LGG_01461	GO Function	GO:0003824	Catalytic activity
pyrR	568703.LGG_01461	GO Function	GO:0004845	Uracil phosphoribosyltransferase activity
pyrR	568703.LGG_01461	GO Function	GO:0005488	Binding
pyrR	568703.LGG_01461	GO Function	GO:0016740	Transferase activity
pyrR	568703.LGG_01461	GO Function	GO:0016757	Transferase activity, transferring glycosyl groups
pyrR	568703.LGG_01461	GO Function	GO:0016763	Transferase activity, transferring pentosyl groups
pyrR	568703.LGG_01461	GO Function	GO:0097159	Organic cyclic compound binding
pyrR	568703.LGG_01461	GO Function	GO:1901363	Heterocyclic compound binding
pyrR	568703.LGG_01461	GO Component	GO:0005618	Cell wall
pyrR	568703.LGG_01461	GO Component	GO:0030312	External encapsulating structure
pyrR	568703.LGG_01461	GO Component	GO:0071944	Cell periphery
pyrR	568703.LGG_01461	GO Component	GO:0110165	Cellular anatomical entity
pyrR	568703.LGG_01461	STRING clusters	CL:871	Mixed, incl. alpha-amino acid metabolic process, and nucleoside monophosphate metabolic process
pyrR	568703.LGG_01461	STRING clusters	CL:872	Mixed, incl. nucleoside monophosphate metabolic process, and pyrimidine metabolism
pyrR	568703.LGG_01461	STRING clusters	CL:874	Nucleoside monophosphate metabolic process, and pyrimidine metabolism
pyrR	568703.LGG_01461	STRING clusters	CL:875	Ribonucleoside monophosphate biosynthetic process, and xanthine/uracil permease
pyrR	568703.LGG_01461	STRING clusters	CL:926	Pyrimidine biosynthesis, and uracil phosphoribosyltransferase activity
pyrR	568703.LGG_01461	STRING clusters	CL:944	Uracil phosphoribosyltransferase activity, and ctp metabolic process
pyrR	568703.LGG_01461	KEGG	lrg00240	Pyrimidine metabolism
pyrR	568703.LGG_01461	KEGG	lrg01100	Metabolic pathways
pyrR	568703.LGG_01461	UniProt Keywords	KW-0328	Glycosyltransferase
pyrR	568703.LGG_01461	UniProt Keywords	KW-0694	RNA-binding
pyrR	568703.LGG_01461	UniProt Keywords	KW-0804	Transcription
pyrR	568703.LGG_01461	UniProt Keywords	KW-0805	Transcription regulation
pyrR	568703.LGG_01461	UniProt Keywords	KW-0806	Transcription termination
pyrR	568703.LGG_01461	UniProt Keywords	KW-0808	Transferase
pyrR	568703.LGG_01461	Pfam	PF00156	Phosphoribosyl transferase domain
[truncated: 520 more rows]

## Sheet: Table S7. Node degrees 
#node	identifier	node_degree
LGG_00226	568703.LGG_00226	0
LGG_00259	568703.LGG_00259	0
LGG_00741	568703.LGG_00741	0
LGG_01208	568703.LGG_01208	0
LGG_01478	568703.LGG_01478	0
LGG_01599	568703.LGG_01599	0
LGG_01836	568703.LGG_01836	3
LGG_02295	568703.LGG_02295	1
LGG_02356	568703.LGG_02356	2
LGG_02373	568703.LGG_02373	0
LGG_02547	568703.LGG_02547	0
ahpC	568703.LGG_02490	2
alaRS	568703.LGG_00769	0
alsD	568703.LGG_01898	3
alsS	568703.LGG_01899	4
argG	568703.LGG_02817	4
avtA	568703.LGG_02639	0
cad	568703.LGG_02307	0
carA	568703.LGG_01457	6
carB	568703.LGG_01456	6
cidC	568703.LGG_00525	3
citE	568703.LGG_01915	0
cysK	568703.LGG_00568	0
deoC	568703.LGG_00321	0
glgD	568703.LGG_02025	1
glnQ	568703.LGG_01357	0
groS	568703.LGG_02240	0
lplA	568703.LGG_01479	1
nox_2	568703.LGG_00325	0
npr	568703.LGG_00491	0
ohrR	568703.LGG_00930	0
oppA_2	568703.LGG_00359	0
pdhD	568703.LGG_01323	2
pflB	568703.LGG_01421	2
pfpI	568703.LGG_00015	1
pstS	568703.LGG_01293	0
pyrB	568703.LGG_01459	6
pyrC	568703.LGG_01458	5
pyrE	568703.LGG_01453	5
pyrR	568703.LGG_01461	5
rbfA	568703.LGG_01611	0
rtpR	568703.LGG_02296	2
sepF	568703.LGG_01287	0
thiI	568703.LGG_01259	0
tpx	568703.LGG_00728	1
trxA_2	568703.LGG_00775	1
vicX	568703.LGG_02809	0
xfp	568703.LGG_00200	0
xylB_3	568703.LGG_02693	0
yfhL	568703.LGG_02167	0
ykuJ	568703.LGG_00829	0
ynzC	568703.LGG_01637	0
yqiG	568703.LGG_02404	0

## Sheet: Table S8. Interactions
#node1	node2	node1_string_id	node2_string_id	neighborhood_on_chromosome	gene_fusion	phylogenetic_cooccurrence	homology	coexpression	experimentally_determined_interaction	database_annotated	automated_textmining	combined_score
LGG_01836	alsS	568703.LGG_01836	568703.LGG_01899	0	0	0.609	0.644	0.073	0	0.529	0.562	0.71
LGG_01836	alsD	568703.LGG_01836	568703.LGG_01898	0.104	0	0.254	0	0	0	0.51	0.523	0.822
LGG_01836	LGG_02356	568703.LGG_01836	568703.LGG_02356	0.088	0	0.229	0	0.072	0	0.56	0.641	0.878
LGG_02295	rtpR	568703.LGG_02295	568703.LGG_02296	0.825	0	0.464	0	0	0	0	0	0.902
LGG_02356	cidC	568703.LGG_02356	568703.LGG_00525	0.088	0	0.161	0	0.072	0	0.56	0.712	0.893
LGG_02356	LGG_01836	568703.LGG_02356	568703.LGG_01836	0.088	0	0.229	0	0.072	0	0.56	0.641	0.878
ahpC	tpx	568703.LGG_02490	568703.LGG_00728	0.129	0	0	0	0.309	0	0	0.55	0.705
ahpC	trxA_2	568703.LGG_02490	568703.LGG_00775	0.061	0	0	0	0.075	0.366	0	0.604	0.752
alsD	cidC	568703.LGG_01898	568703.LGG_00525	0.104	0	0.306	0	0	0	0.51	0.614	0.866
alsD	LGG_01836	568703.LGG_01898	568703.LGG_01836	0.104	0	0.254	0	0	0	0.51	0.523	0.822
alsD	alsS	568703.LGG_01898	568703.LGG_01899	0.741	0	0.69	0	0	0	0.987	0.847	0.999
alsS	cidC	568703.LGG_01899	568703.LGG_00525	0	0	0.658	0.653	0.073	0	0.529	0.617	0.72
alsS	pflB	568703.LGG_01899	568703.LGG_01421	0	0	0	0	0	0	0.91	0.2	0.924
alsS	LGG_01836	568703.LGG_01899	568703.LGG_01836	0	0	0.609	0.644	0.073	0	0.529	0.562	0.71
alsS	alsD	568703.LGG_01899	568703.LGG_01898	0.741	0	0.69	0	0	0	0.987	0.847	0.999
argG	carB	568703.LGG_02817	568703.LGG_01456	0.335	0.782	0.171	0	0.765	0.298	0.91	0.436	0.998
argG	carA	568703.LGG_02817	568703.LGG_01457	0.335	0	0.232	0	0.098	0	0.91	0.235	0.962
argG	pyrB	568703.LGG_02817	568703.LGG_01459	0.105	0	0	0	0.075	0	0.91	0.282	0.939
argG	glgD	568703.LGG_02817	568703.LGG_02025	0.102	0	0	0	0.761	0	0.272	0.163	0.851
carA	pyrE	568703.LGG_01457	568703.LGG_01453	0.803	0	0	0	0.993	0	0	0.869	0.999
carA	carB	568703.LGG_01457	568703.LGG_01456	0.914	0.899	0.783	0	0.999	0.998	0.983	0.922	0.999
carA	argG	568703.LGG_01457	568703.LGG_02817	0.335	0	0.232	0	0.098	0	0.91	0.235	0.962
carA	pyrR	568703.LGG_01457	568703.LGG_01461	0.894	0	0	0	0.114	0	0	0.63	0.962
carA	pyrC	568703.LGG_01457	568703.LGG_01458	0.914	0.676	0.269	0	0.999	0	0	0.757	0.999
carA	pyrB	568703.LGG_01457	568703.LGG_01459	0.914	0.773	0.552	0	0.999	0.687	0.99	0.737	0.999
carB	pyrE	568703.LGG_01456	568703.LGG_01453	0.803	0	0	0	0.885	0.266	0	0.925	0.998
carB	pyrR	568703.LGG_01456	568703.LGG_01461	0.894	0	0	0	0.076	0	0	0.651	0.963
carB	argG	568703.LGG_01456	568703.LGG_02817	0.335	0.782	0.171	0	0.765	0.298	0.91	0.436	0.998
carB	pyrC	568703.LGG_01456	568703.LGG_01458	0.914	0.716	0.308	0	0.924	0.538	0	0.775	0.999
carB	pyrB	568703.LGG_01456	568703.LGG_01459	0.914	0.776	0.591	0	0.903	0.666	0.99	0.808	0.999
carB	carA	568703.LGG_01456	568703.LGG_01457	0.914	0.899	0.783	0	0.999	0.998	0.983	0.922	0.999
cidC	alsS	568703.LGG_00525	568703.LGG_01899	0	0	0.658	0.653	0.073	0	0.529	0.617	0.72
cidC	alsD	568703.LGG_00525	568703.LGG_01898	0.104	0	0.306	0	0	0	0.51	0.614	0.866
cidC	LGG_02356	568703.LGG_00525	568703.LGG_02356	0.088	0	0.161	0	0.072	0	0.56	0.712	0.893
glgD	argG	568703.LGG_02025	568703.LGG_02817	0.102	0	0	0	0.761	0	0.272	0.163	0.851
lplA	pdhD	568703.LGG_01479	568703.LGG_01323	0.46	0	0.553	0	0.072	0	0.726	0.258	0.946
pdhD	pflB	568703.LGG_01323	568703.LGG_01421	0	0	0	0	0	0	0.904	0.133	0.913
pdhD	lplA	568703.LGG_01323	568703.LGG_01479	0.46	0	0.553	0	0.072	0	0.726	0.258	0.946
pflB	pdhD	568703.LGG_01421	568703.LGG_01323	0	0	0	0	0	0	0.904	0.133	0.913
pflB	alsS	568703.LGG_01421	568703.LGG_01899	0	0	0	0	0	0	0.91	0.2	0.924
pfpI	rtpR	568703.LGG_00015	568703.LGG_02296	0	0.744	0	0	0	0	0	0	0.744
pyrB	pyrE	568703.LGG_01459	568703.LGG_01453	0.82	0	0.233	0	0.612	0	0	0.817	0.988
pyrB	carB	568703.LGG_01459	568703.LGG_01456	0.914	0.776	0.591	0	0.903	0.666	0.99	0.808	0.999
pyrB	carA	568703.LGG_01459	568703.LGG_01457	0.914	0.773	0.552	0	0.999	0.687	0.99	0.737	0.999
pyrB	pyrC	568703.LGG_01459	568703.LGG_01458	0.914	0.673	0.706	0	0.999	0.998	0.99	0.817	0.999
pyrB	argG	568703.LGG_01459	568703.LGG_02817	0.105	0	0	0	0.075	0	0.91	0.282	0.939
pyrB	pyrR	568703.LGG_01459	568703.LGG_01461	0.894	0.67	0	0	0.197	0.998	0	0.817	0.999
pyrC	pyrE	568703.LGG_01458	568703.LGG_01453	0.818	0	0.404	0	0.382	0	0.36	0.817	0.99
pyrC	carB	568703.LGG_01458	568703.LGG_01456	0.914	0.716	0.308	0	0.924	0.538	0	0.775	0.999
pyrC	carA	568703.LGG_01458	568703.LGG_01457	0.914	0.676	0.269	0	0.999	0	0	0.757	0.999
pyrC	pyrB	568703.LGG_01458	568703.LGG_01459	0.914	0.673	0.706	0	0.999	0.998	0.99	0.817	0.999
pyrC	pyrR	568703.LGG_01458	568703.LGG_01461	0.894	0	0.325	0	0.194	0.998	0	0.804	0.999
pyrE	pyrR	568703.LGG_01453	568703.LGG_01461	0.803	0	0	0	0.075	0	0.534	0.817	0.982
pyrE	pyrB	568703.LGG_01453	568703.LGG_01459	0.82	0	0.233	0	0.612	0	0	0.817	0.988
pyrE	pyrC	568703.LGG_01453	568703.LGG_01458	0.818	0	0.404	0	0.382	0	0.36	0.817	0.99
pyrE	carB	568703.LGG_01453	568703.LGG_01456	0.803	0	0	0	0.885	0.266	0	0.925	0.998
pyrE	carA	568703.LGG_01453	568703.LGG_01457	0.803	0	0	0	0.993	0	0	0.869	0.999
pyrR	pyrE	568703.LGG_01461	568703.LGG_01453	0.803	0	0	0	0.075	0	0.534	0.817	0.982
pyrR	carB	568703.LGG_01461	568703.LGG_01456	0.894	0	0	0	0.076	0	0	0.651	0.963
pyrR	carA	568703.LGG_01461	568703.LGG_01457	0.894	0	0	0	0.114	0	0	0.63	0.962
pyrR	pyrC	568703.LGG_01461	568703.LGG_01458	0.894	0	0.325	0	0.194	0.998	0	0.804	0.999
pyrR	pyrB	568703.LGG_01461	568703.LGG_01459	0.894	0.67	0	0	0.197	0.998	0	0.817	0.999
rtpR	pfpI	568703.LGG_02296	568703.LGG_00015	0	0.744	0	0	0	0	0	0	0.744
rtpR	LGG_02295	568703.LGG_02296	568703.LGG_02295	0.825	0	0.464	0	0	0	0	0	0.902
tpx	ahpC	568703.LGG_00728	568703.LGG_02490	0.129	0	0	0	0.309	0	0	0.55	0.705
trxA_2	ahpC	568703.LGG_00775	568703.LGG_02490	0.061	0	0	0	0.075	0.366	0	0.604	0.752
